# Supplementary material for: 2,3-Dibromo-1-[4-(2,3-dibromo-4,5-di­meth­oxy­benz­yl)-2,5-dimeth­oxy­benz­yl]-4,5-dimeth­oxy­benzene
Source: Acta Crystallogr Sect E Struct Rep Online. 2010 Oct 31;66(Pt 11):o3029. doi: 10.1107/S1600536810043758 (PMC3009213; doi:10.1107/S1600536810043758)
Supplement: Supplementary file 1 [file e-66-o3029-sup1.cif]

##############################################################################
###                                                                        ###
###        Electronic paper (Acta Crystallographica Section E)             ###
###                                                                        ###
##############################################################################
#                                                                            #
# This CIF contains the data in a paper accepted for publication in Acta     #
# Crystallographica Section E. It conforms to the requirements of Notes      #
# for Authors for Section E, and has been peer reviewed under the auspices   #
# of the IUCr Commission on Journals.                                        #
#                                                                            #
# Full details of the Crystallographic Information File format               #
# are given in the paper "The Crystallographic Information File (CIF):       #
# a New Standard Archive File for Crystallography" by S. R. Hall, F. H.      #
# Allen and I. D. Brown [Acta Cryst. (1991), A47, 655-685].                  #
#                                                                            #
# The current version of the core CIF dictionary is obtainable from          #
# ftp://ftp.iucr.org/pub/cif_core.dic. The current version number is 2.4.    #
#                                                                            #
# Software is freely available for graphical display of the structure(s) in  #
# this CIF.  For information consult the CIF home page http://www.iucr.org/  #
# cif/home.html                                                              #
#                                                                            #
# This file may be used for bona fide research purposes within the           #
# scientific community so long as proper attribution is given to the journal # 
# article from which it was obtained.                                        #
#                                                                            #
##############################################################################
                                             
data_global
_audit_creation_method     'WinGX routine CIF_UPDATE'
_audit_conform_dict_name     cif_core.dic
_audit_conform_dict_version     2.4
_journal_data_validation_number     ?
_journal_date_recd_electronic     2010-10-08
_journal_date_accepted     2010-10-26
_journal_name_full     'Acta Crystallographica, Section E'
_journal_year     2010
_journal_volume     66
_journal_issue     11
_journal_page_first     o3029
_journal_page_last     o3029
_journal_paper_category     QO
_journal_coeditor_code     GK2308
_publ_contact_author_name     '\,Sahin, Ertan'
_publ_contact_author_address
;
Atat\"urk University
Fafulty of science
Department of Chemistry
25240-Erzurum Turkey
;
_publ_contact_author_email     ertan@atauni.edu.tr
_publ_contact_author_fax     '00(000)0000000'
_publ_contact_author_phone     '+90(442)2314380'
_publ_section_title
;\
2,3-Dibromo-1-[4-(2,3-dibromo-4,5-dimethoxybenzyl)-2,5-dimethoxybenzyl]-4,5-\
dimethoxybenzene
;
loop_
    _publ_author_name
    _publ_author_address
    '\,Sahin, Ertan'
;
Atat\"urk University
Department of Chemistry
25240 Erzurum
Turkey
;
    'Balayd\?in, Halis T.'
;
Artvin \,Coruh University
Education Faculty
08100 Artvin
Turkey
;
    'G\"oksu, S\"uleyman'
;
Atat\"urk University
Department of Chemistry
25240 Erzurum
Turkey
;
    'Menzek, Abdullah'
;
Atat\"urk University
Department of Chemistry
25240 Erzurum
Turkey
;
data_I
_audit_creation_method     'WinGX routine CIF_UPDATE'
_chemical_name_systematic
;
2,3-Dibromo-1-[4-(2,3-dibromo-4,5-dimethoxybenzyl)-2,5-dimethoxybenzyl]-
4,5-dimethoxybenzene
;
_chemical_formula_moiety     'C26 H26 Br4 O6'
_chemical_formula_sum     'C26 H26 Br4 O6'
_chemical_formula_iupac     'C26 H26 Br4 O6'
_chemical_formula_weight     754.07
_symmetry_cell_setting     monoclinic
_symmetry_space_group_name_H-M     'P 21/n'
_symmetry_space_group_name_Hall     '-P 2yn'
loop_
    _symmetry_equiv_pos_as_xyz
    'x, y, z'
    '-x+1/2, y+1/2, -z+1/2'
    '-x, -y, -z'
    'x-1/2, -y-1/2, z-1/2'
_cell_length_a     11.193(5)
_cell_length_b     9.645(4)
_cell_length_c     13.212(5)
_cell_angle_alpha     90.000
_cell_angle_beta     107.125(5)
_cell_angle_gamma     90.000
_cell_volume     1363.1(10)
_cell_formula_units_Z     2
_cell_measurement_reflns_used     6447
_cell_measurement_theta_min     2.6574
_cell_measurement_theta_max     26.3785
_cell_measurement_temperature     293(2)
_exptl_crystal_description     prism
_exptl_crystal_colour     colourless
_exptl_crystal_size_max     0.3
_exptl_crystal_size_mid     0.2
_exptl_crystal_size_min     0.1
_exptl_crystal_density_diffrn     1.837
_exptl_crystal_density_method     'not measured'
_exptl_crystal_F_000     740
_exptl_absorpt_coefficient_mu     5.944
_exptl_absorpt_correction_type     multi-scan
_exptl_absorpt_process_details     '(Blessing, 1995)'
_exptl_absorpt_correction_T_min     0.250
_exptl_absorpt_correction_T_max     0.552
_exptl_special_details
;
;
_diffrn_ambient_temperature     293(2)
_diffrn_radiation_type     MoK\a
_diffrn_radiation_wavelength     0.71073
_diffrn_radiation_monochromator     graphite
_diffrn_measurement_device_type
;
Rigaku R-AXIS RAPID-S
;
_diffrn_measurement_method     '\w scans'
_diffrn_reflns_number     27932
_diffrn_reflns_av_R_equivalents     0.0795
_diffrn_reflns_theta_min     2.66
_diffrn_reflns_theta_max     26.45
_diffrn_reflns_theta_full     26.45
_diffrn_measured_fraction_theta_max     0.993
_diffrn_measured_fraction_theta_full     0.993
_diffrn_reflns_limit_h_min     -14
_diffrn_reflns_limit_h_max     13
_diffrn_reflns_limit_k_min     -12
_diffrn_reflns_limit_k_max     12
_diffrn_reflns_limit_l_min     -16
_diffrn_reflns_limit_l_max     16
_refine_special_details
;
Refinement of <i>F</i>^2^ against ALL reflections. The weighted <i>R</i>-factor
<i>wR</i> and goodness of fit <i>S</i> are based on <i>F</i>^2^, conventional
<i>R</i>-factors <i>R</i> are based on <i>F</i>, with <i>F</i> set to zero for
negative <i>F</i>^2^. The threshold expression of <i>F</i>^2^ >
2\s(<i>F</i>^2^) is used only for calculating <i>R</i>-factors(gt) <i>etc</i>.
and is not relevant to the choice of reflections for refinement.
<i>R</i>-factors based on <i>F</i>^2^ are statistically about twice as large
as those based on <i>F</i>, and <i>R</i>- factors based on ALL data will be
even larger.
;
_reflns_number_total     2793
_reflns_number_gt     2564
_reflns_threshold_expression     I>2\s(I)
_refine_ls_structure_factor_coef     Fsqd
_refine_ls_matrix_type     full
_refine_ls_R_factor_all     0.0869
_refine_ls_R_factor_gt     0.0778
_refine_ls_wR_factor_ref     0.1253
_refine_ls_goodness_of_fit_ref     1.452
_refine_ls_restrained_S_all     1.452
_refine_ls_number_reflns     2793
_refine_ls_number_parameters     166
_refine_ls_number_restraints     0
_refine_ls_hydrogen_treatment     constr
_refine_ls_weighting_scheme     calc
_refine_ls_weighting_details
         'calc w=1/[\s^2^(Fo^2^)+(0.0035P)^2^+2.9760P] where P=(Fo^2^+2Fc^2^)/3'
_atom_sites_solution_hydrogens     geom
_atom_sites_solution_primary     direct
_atom_sites_solution_secondary     difmap
_refine_ls_shift/su_max     0
_refine_ls_shift/su_mean     0
_refine_diff_density_max     0.292
_refine_diff_density_min     -0.496
_refine_ls_extinction_method     none
loop_
    _atom_type_symbol
    _atom_type_description
    _atom_type_scat_dispersion_real
    _atom_type_scat_dispersion_imag
    _atom_type_scat_source
    C C 0.0033 0.0016 'International Tables Vol C Tables 4.2.6.8 and 6.1.1.4'
    H H 0 0 'International Tables Vol C Tables 4.2.6.8 and 6.1.1.4'
    O O 0.0106 0.006 'International Tables Vol C Tables 4.2.6.8 and 6.1.1.4'
    Br Br -0.2901 2.4595 'International Tables Vol C Tables 4.2.6.8 and 6.1.1.4'
_computing_data_collection     'CrystalClear (Rigaku/MSC, 2005)'
_computing_cell_refinement     'CrystalClear (Rigaku/MSC, 2005)'
_computing_data_reduction     'CrystalClear (Rigaku/MSC, 2005)'
_computing_structure_solution     'SHELXS97 (Sheldrick, 2008)'
_computing_structure_refinement     'SHELXL97 (Sheldrick, 2008)'
_computing_molecular_graphics     'ORTEP-3 for Windows (Farrugia, 1997)'
_computing_publication_material     'WinGX (Farrugia, 1999)'
loop_
    _atom_site_type_symbol
    _atom_site_label
    _atom_site_fract_x
    _atom_site_fract_y
    _atom_site_fract_z
    _atom_site_U_iso_or_equiv
    _atom_site_adp_type
    _atom_site_calc_flag
    _atom_site_refinement_flags
    _atom_site_occupancy
    _atom_site_disorder_assembly
    _atom_site_disorder_group
    Br Br1 0.34470(6) 0.34698(9) 0.98736(6) 0.0672(3) Uani d . 1 . .
    Br Br2 0.53324(6) 0.33264(8) 0.83484(5) 0.0593(2) Uani d . 1 . .
    O O1 0.6334(4) 0.0000(5) 1.2376(3) 0.0564(12) Uani d . 1 . .
    O O2 0.4301(4) 0.1588(5) 1.1761(3) 0.0560(12) Uani d . 1 . .
    O O3 1.0448(4) -0.2703(5) 0.9540(4) 0.0617(13) Uani d . 1 . .
    C C1 0.6977(5) 0.0659(6) 1.0834(4) 0.0404(13) Uani d . 1 . .
    H H1 0.7682 0.0096 1.1038 0.049 Uiso calc R 1 . .
    C C2 0.6735(5) 0.1422(6) 0.9902(4) 0.0387(13) Uani d . 1 . .
    C C3 0.5684(5) 0.2278(6) 0.9617(4) 0.0396(13) Uani d . 1 . .
    C C4 0.4892(5) 0.2351(6) 1.0257(5) 0.0429(14) Uani d . 1 . .
    C C5 0.5125(5) 0.1579(6) 1.1164(5) 0.0411(14) Uani d . 1 . .
    C C6 0.6183(5) 0.0727(6) 1.1462(5) 0.0431(14) Uani d . 1 . .
    C C7 0.7351(7) -0.0943(7) 1.2701(6) 0.0602(18) Uani d . 1 . .
    H H7A 0.7309 -0.1595 1.2142 0.09 Uiso calc R 1 . .
    H H7B 0.7307 -0.1431 1.3322 0.09 Uiso calc R 1 . .
    H H7C 0.8124 -0.044 1.2858 0.09 Uiso calc R 1 . .
    C C8 0.4678(8) 0.2424(9) 1.2687(6) 0.076(2) Uani d . 1 . .
    H H8A 0.5509 0.2169 1.3096 0.114 Uiso calc R 1 . .
    H H8B 0.4114 0.2284 1.3101 0.114 Uiso calc R 1 . .
    H H8C 0.4667 0.3382 1.2487 0.114 Uiso calc R 1 . .
    C C9 0.7554(5) 0.1280(7) 0.9173(5) 0.0458(15) Uani d . 1 . .
    H H9A 0.7093 0.0755 0.8556 0.055 Uiso calc R 1 . .
    H H9B 0.7691 0.22 0.8931 0.055 Uiso calc R 1 . .
    C C10 0.8809(5) 0.0600(7) 0.9629(4) 0.0430(14) Uani d . 1 . .
    C C11 0.9001(6) -0.0763(6) 0.9392(5) 0.0450(14) Uani d . 1 . .
    H H11 0.8332 -0.1287 0.8988 0.054 Uiso calc R 1 . .
    C C12 1.0184(5) -0.1362(6) 0.9752(5) 0.0422(14) Uani d . 1 . .
    C C13 0.9451(7) -0.3596(7) 0.9009(6) 0.0652(19) Uani d . 1 . .
    H H13A 0.8909 -0.3738 0.9444 0.098 Uiso calc R 1 . .
    H H13B 0.9784 -0.4471 0.8874 0.098 Uiso calc R 1 . .
    H H13C 0.8986 -0.3182 0.835 0.098 Uiso calc R 1 . .
loop_
    _atom_site_aniso_label
    _atom_site_aniso_U_11
    _atom_site_aniso_U_22
    _atom_site_aniso_U_33
    _atom_site_aniso_U_12
    _atom_site_aniso_U_13
    _atom_site_aniso_U_23
    Br1 0.0497(4) 0.0838(6) 0.0731(5) 0.0230(4) 0.0257(4) -0.0002(4)
    Br2 0.0595(4) 0.0687(5) 0.0533(4) 0.0172(3) 0.0221(3) 0.0135(3)
    O1 0.063(3) 0.062(3) 0.055(3) 0.009(2) 0.035(2) 0.015(2)
    O2 0.048(3) 0.071(3) 0.060(3) -0.007(2) 0.034(2) -0.012(2)
    O3 0.056(3) 0.055(3) 0.078(3) 0.005(2) 0.025(3) -0.012(2)
    C1 0.040(3) 0.043(3) 0.044(3) 0.005(2) 0.020(3) 0.000(3)
    C2 0.032(3) 0.044(3) 0.044(3) -0.006(2) 0.017(2) -0.007(3)
    C3 0.039(3) 0.044(3) 0.036(3) 0.000(3) 0.010(3) -0.002(3)
    C4 0.032(3) 0.050(4) 0.048(4) 0.004(3) 0.012(3) -0.006(3)
    C5 0.033(3) 0.049(4) 0.047(3) -0.008(3) 0.021(3) -0.012(3)
    C6 0.044(3) 0.045(3) 0.046(3) -0.006(3) 0.022(3) -0.004(3)
    C7 0.070(5) 0.055(4) 0.060(4) 0.004(4) 0.025(4) 0.004(3)
    C8 0.093(6) 0.088(6) 0.065(5) -0.004(5) 0.053(4) -0.021(4)
    C9 0.036(3) 0.065(4) 0.042(3) 0.007(3) 0.020(3) 0.007(3)
    C10 0.039(3) 0.060(4) 0.038(3) 0.003(3) 0.024(3) 0.006(3)
    C11 0.042(3) 0.055(4) 0.043(3) 0.000(3) 0.020(3) -0.003(3)
    C12 0.045(3) 0.045(4) 0.043(3) 0.007(3) 0.023(3) 0.002(3)
    C13 0.075(5) 0.053(4) 0.073(5) -0.001(4) 0.031(4) -0.002(4)
_geom_special_details
;
All s.u.'s (except the s.u. in the dihedral angle between two l.s. planes) are
estimated using the full covariance matrix. The cell s.u.'s are taken into
account individually in the estimation of s.u.'s in distances, angles and
torsion angles; correlations between s.u.'s in cell parameters are only used
when they are defined by crystal symmetry. An approximate (isotropic)
treatment of cell s.u.'s is used for estimating s.u.'s involving l.s. planes.
;
loop_
    _geom_bond_atom_site_label_1
    _geom_bond_atom_site_label_2
    _geom_bond_site_symmetry_2
    _geom_bond_distance
    _geom_bond_publ_flag
    Br2 C3 . 1.897(6) ?
    Br1 C4 . 1.886(6) ?
    O1 C6 . 1.363(6) ?
    O1 C7 . 1.422(5) ?
    O2 C5 . 1.379(6) ?
    O2 C8 . 1.421(5) ?
    O3 C12 . 1.374(5) ?
    O3 C13 . 1.420(6) ?
    C12 C10 3_757 1.392(6) ?
    C12 C11 . 1.393(6) ?
    C3 C4 . 1.394(6) ?
    C3 C2 . 1.395(6) ?
    C10 C11 . 1.383(6) ?
    C10 C12 3_757 1.392(6) ?
    C10 C9 . 1.507(6) ?
    C9 C2 . 1.518(5) ?
    C9 H9A . 0.97 ?
    C9 H9B . 0.97 ?
    C11 H11 . 0.93 ?
    C8 H8A . 0.96 ?
    C8 H8B . 0.96 ?
    C8 H8C . 0.96 ?
    C1 C6 . 1.385(5) ?
    C1 C2 . 1.390(6) ?
    C1 H1 . 0.93 ?
    C6 C5 . 1.400(6) ?
    C4 C5 . 1.370(6) ?
    C13 H13A . 0.96 ?
    C13 H13B . 0.96 ?
    C13 H13C . 0.96 ?
    C7 H7A . 0.96 ?
    C7 H7B . 0.96 ?
    C7 H7C . 0.96 ?
loop_
    _geom_angle_atom_site_label_1
    _geom_angle_atom_site_label_2
    _geom_angle_atom_site_label_3
    _geom_angle_site_symmetry_1
    _geom_angle_site_symmetry_3
    _geom_angle
    _geom_angle_publ_flag
    C6 O1 C7 . . 118.4(5) ?
    C5 O2 C8 . . 114.6(5) ?
    C12 O3 C13 . . 119.1(5) ?
    O3 C12 C10 . 3_757 115.5(5) ?
    O3 C12 C11 . . 124.1(6) ?
    C10 C12 C11 3_757 . 120.4(5) ?
    C4 C3 C2 . . 120.1(5) ?
    C4 C3 Br2 . . 120.3(4) ?
    C2 C3 Br2 . . 119.6(4) ?
    C11 C10 C12 . 3_757 118.8(5) ?
    C11 C10 C9 . . 120.8(6) ?
    C12 C10 C9 3_757 . 120.2(6) ?
    C10 C9 C2 . . 116.9(5) ?
    C10 C9 H9A . . 108.1 ?
    C2 C9 H9A . . 108.1 ?
    C10 C9 H9B . . 108.1 ?
    C2 C9 H9B . . 108.1 ?
    H9A C9 H9B . . 107.3 ?
    C10 C11 C12 . . 120.8(6) ?
    C10 C11 H11 . . 119.6 ?
    C12 C11 H11 . . 119.6 ?
    O2 C8 H8A . . 109.5 ?
    O2 C8 H8B . . 109.5 ?
    H8A C8 H8B . . 109.5 ?
    O2 C8 H8C . . 109.5 ?
    H8A C8 H8C . . 109.5 ?
    H8B C8 H8C . . 109.5 ?
    C6 C1 C2 . . 120.9(5) ?
    C6 C1 H1 . . 119.6 ?
    C2 C1 H1 . . 119.6 ?
    C1 C2 C3 . . 118.8(5) ?
    C1 C2 C9 . . 121.1(5) ?
    C3 C2 C9 . . 120.0(5) ?
    O1 C6 C1 . . 125.0(5) ?
    O1 C6 C5 . . 115.1(5) ?
    C1 C6 C5 . . 119.9(5) ?
    C5 C4 C3 . . 120.8(5) ?
    C5 C4 Br1 . . 118.2(4) ?
    C3 C4 Br1 . . 120.9(4) ?
    C4 C5 O2 . . 120.7(5) ?
    C4 C5 C6 . . 119.5(5) ?
    O2 C5 C6 . . 119.7(5) ?
    O3 C13 H13A . . 109.5 ?
    O3 C13 H13B . . 109.5 ?
    H13A C13 H13B . . 109.5 ?
    O3 C13 H13C . . 109.5 ?
    H13A C13 H13C . . 109.5 ?
    H13B C13 H13C . . 109.5 ?
    O1 C7 H7A . . 109.5 ?
    O1 C7 H7B . . 109.5 ?
    H7A C7 H7B . . 109.5 ?
    O1 C7 H7C . . 109.5 ?
    H7A C7 H7C . . 109.5 ?
    H7B C7 H7C . . 109.5 ?
loop_
    _geom_torsion_atom_site_label_1
    _geom_torsion_atom_site_label_2
    _geom_torsion_atom_site_label_3
    _geom_torsion_atom_site_label_4
    _geom_torsion_site_symmetry_1
    _geom_torsion_site_symmetry_2
    _geom_torsion_site_symmetry_3
    _geom_torsion_site_symmetry_4
    _geom_torsion
    _geom_torsion_publ_flag
    C13 O3 C12 C10 . . . 3_757 173.5(5) ?
    C13 O3 C12 C11 . . . . -6.3(9) ?
    C11 C10 C9 C2 . . . . 102.1(7) ?
    C12 C10 C9 C2 3_757 . . . -81.7(7) ?
    C12 C10 C11 C12 3_757 . . . -0.9(9) ?
    C9 C10 C11 C12 . . . . 175.4(5) ?
    O3 C12 C11 C10 . . . . -179.3(5) ?
    C10 C12 C11 C10 3_757 . . . 0.9(9) ?
    C6 C1 C2 C3 . . . . 1.0(8) ?
    C6 C1 C2 C9 . . . . -175.9(5) ?
    C4 C3 C2 C1 . . . . -0.4(8) ?
    Br2 C3 C2 C1 . . . . -179.9(4) ?
    C4 C3 C2 C9 . . . . 176.5(5) ?
    Br2 C3 C2 C9 . . . . -3.0(7) ?
    C10 C9 C2 C1 . . . . -16.1(8) ?
    C10 C9 C2 C3 . . . . 167.1(5) ?
    C7 O1 C6 C1 . . . . -2.6(9) ?
    C7 O1 C6 C5 . . . . 176.8(5) ?
    C2 C1 C6 O1 . . . . 178.8(5) ?
    C2 C1 C6 C5 . . . . -0.5(9) ?
    C2 C3 C4 C5 . . . . -0.7(9) ?
    Br2 C3 C4 C5 . . . . 178.8(4) ?
    C2 C3 C4 Br1 . . . . -178.7(4) ?
    Br2 C3 C4 Br1 . . . . 0.8(7) ?
    C3 C4 C5 O2 . . . . -176.0(5) ?
    Br1 C4 C5 O2 . . . . 2.0(8) ?
    C3 C4 C5 C6 . . . . 1.2(9) ?
    Br1 C4 C5 C6 . . . . 179.3(4) ?
    C8 O2 C5 C4 . . . . -102.1(7) ?
    C8 O2 C5 C6 . . . . 80.7(7) ?
    O1 C6 C5 C4 . . . . 180.0(5) ?
    C1 C6 C5 C4 . . . . -0.7(9) ?
    O1 C6 C5 O2 . . . . -2.8(8) ?
    C1 C6 C5 O2 . . . . 176.6(5) ?
