# Supplementary material for: 2,3-Dibromo-1-[4-(2,3-dibromo-4,5-di­meth­oxy­benz­yl)-2,5-dimeth­oxy­benz­yl]-4,5-dimeth­oxy­benzene
Source: Acta Crystallogr Sect E Struct Rep Online. 2010 Oct 31;66(Pt 11):o3029. doi: 10.1107/S1600536810043758 (PMC3009213; doi:10.1107/S1600536810043758)
Supplement: Supplementary file 2 [file e-66-o3029-Isup2.hkl]

#
# h,k,l, Fc-squared, Fo-squared, sigma(Fo-squared) and status flag
#
data_I
_shelx_title ' shelxlamenzek-halis-3fenil in P 21/n'
_shelx_refln_list_code          4
_shelx_F_calc_maximum      281.89
_exptl_crystal_F_000       740.00
_reflns_d_resolution_high  0.7979
 
loop_
 _symmetry_equiv_pos_as_xyz
 'x, y, z'
 '-x+1/2, y+1/2, -z+1/2'
 '-x, -y, -z'
 'x-1/2, -y-1/2, z-1/2'
 
_cell_length_a    11.1930
_cell_length_b     9.6450
_cell_length_c    13.2120
_cell_angle_alpha  90.000
_cell_angle_beta  107.125
_cell_angle_gamma  90.000
 
_shelx_F_squared_multiplier     1.000
 
loop_
 _refln_index_h
 _refln_index_k
 _refln_index_l
 _refln_F_squared_calc
 _refln_F_squared_meas
 _refln_F_squared_sigma
 _refln_observed_status
   2   0   0    21524.99    19875.63    795.04 o
   4   0   0      313.54      262.82     10.16 o
   6   0   0     5679.27     5872.44    172.04 o
   8   0   0       52.01       65.39     12.83 o
  10   0   0     1836.38     1798.78    138.76 o
  12   0   0        8.13       68.84     21.31 o
   1   1   0     2462.88     2590.44     71.00 o
   2   1   0     1664.04     1772.58     47.82 o
   3   1   0       39.40       55.95      3.64 o
   4   1   0     6967.53     7083.71    189.80 o
   5   1   0      126.56      101.66      4.67 o
   6   1   0     3129.88     3177.57     58.40 o
   7   1   0     1216.19     1212.21     26.83 o
   8   1   0       73.40       99.61     11.87 o
   9   1   0      298.19      301.42     21.53 o
  10   1   0      406.89      405.89     21.90 o
  11   1   0      138.03      149.23     16.90 o
  12   1   0      433.00      412.99     48.48 o
  13   1   0        8.15       15.02     25.93 o
   0   2   0    18350.55    16443.87    604.57 o
   1   2   0    11345.20    10930.86    292.14 o
   2   2   0    16327.73    15529.30    425.80 o
   3   2   0      829.84      827.79     19.64 o
   4   2   0     5208.55     5626.36    149.95 o
   5   2   0    18302.86    18409.65    425.91 o
   6   2   0     1534.29     1621.69     32.24 o
   7   2   0       83.45      101.04      7.32 o
   8   2   0      377.16      380.24     14.20 o
   9   2   0       29.79       25.49      9.08 o
  10   2   0      301.35      345.25     25.58 o
  11   2   0      722.81      737.80     72.55 o
  12   2   0       84.26      111.00     21.97 o
  13   2   0        3.57       63.14     29.24 o
   1   3   0    10810.80    10332.39    289.82 o
   2   3   0      262.05      313.31      8.33 o
   3   3   0     1214.87     1250.25     33.12 o
   4   3   0      270.20      233.33      8.80 o
   5   3   0     2169.65     2099.99     47.71 o
   6   3   0      774.25      836.74     22.24 o
   7   3   0     3507.54     3528.17     89.86 o
   8   3   0       20.49       26.17      6.09 o
   9   3   0      787.10      792.22     34.99 o
  10   3   0       23.27       34.93      9.77 o
  11   3   0      425.51      342.51     28.18 o
  12   3   0      148.26      166.28     25.45 o
   0   4   0    14233.80    13678.93    517.99 o
   1   4   0      349.28      356.64     10.55 o
   2   4   0      109.42      127.86      5.74 o
   3   4   0     1870.59     2051.38     45.33 o
   4   4   0       72.31       73.47      7.04 o
   5   4   0     5249.84     5288.63     98.90 o
   6   4   0      685.08      666.17     17.13 o
   7   4   0      228.96      264.41     20.29 o
   8   4   0        0.06       25.98     12.25 o
   9   4   0      283.69      274.39     14.36 o
  10   4   0      749.61      645.01     39.17 o
  11   4   0      950.85      903.79     82.79 o
  12   4   0       11.46       15.87     22.60 o
   1   5   0       16.26       16.20      7.18 o
   2   5   0     1142.22     1182.69     29.21 o
   3   5   0       83.30       69.60      5.04 o
   4   5   0     5574.54     5739.20    100.82 o
   5   5   0     1479.55     1442.31     33.76 o
   6   5   0     3179.28     3250.25     88.05 o
   7   5   0        0.72       20.47      6.83 o
   8   5   0       78.40       71.38     13.50 o
   9   5   0       31.82       56.32     10.21 o
  10   5   0      485.40      393.58     24.53 o
  11   5   0       21.88       50.95     16.06 o
  12   5   0      296.86      324.94     53.31 o
   0   6   0     7243.56     7083.72    181.43 o
   1   6   0      288.62      282.89     16.10 o
   2   6   0      960.24      918.89     23.73 o
   3   6   0       72.69       85.35      8.43 o
   4   6   0       13.29       21.07      7.86 o
   5   6   0      129.28      124.32     11.98 o
   6   6   0     2228.87     2210.69     70.87 o
   7   6   0       80.09       67.51     11.38 o
   8   6   0       60.97       53.18     12.51 o
   9   6   0      508.05      397.48     36.15 o
  10   6   0      603.38      509.47     42.12 o
  11   6   0        0.78       31.65     14.53 o
   1   7   0     1377.08     1461.90     41.85 o
   2   7   0        3.82       22.77      6.55 o
   3   7   0       37.70       55.08      8.28 o
   4   7   0     1064.97     1074.73     36.44 o
   5   7   0      207.63      227.57     19.80 o
   6   7   0      706.42      664.66     32.70 o
   7   7   0      109.07      138.64     12.80 o
   8   7   0      215.98      179.23     19.97 o
   9   7   0      196.91      175.75     19.27 o
  10   7   0      560.22      435.21     52.89 o
   0   8   0        2.58       13.88      6.60 o
   1   8   0      402.68      390.94     17.37 o
   2   8   0       30.20       15.09     18.83 o
   3   8   0      192.37      243.55     16.83 o
   4   8   0       61.91       83.46     18.81 o
   5   8   0     1274.08     1262.83     72.77 o
   6   8   0       27.41       38.51     13.17 o
   7   8   0        0.84       19.07     12.06 o
   8   8   0        6.47       31.82     12.05 o
   9   8   0       17.91       37.10     16.76 o
  10   8   0      118.49      204.08     50.40 o
   1   9   0     1199.97     1140.64     63.77 o
   2   9   0      167.07      190.91     15.69 o
   3   9   0       39.49       26.89     16.15 o
   4   9   0       10.82       32.65     22.39 o
   5   9   0       97.20      110.14     18.60 o
   6   9   0       85.43      104.79     22.31 o
   7   9   0       46.78       52.60     14.95 o
   8   9   0       32.33       72.65     20.25 o
   0  10   0      996.20      914.72    105.71 o
   1  10   0        2.11      -14.73     24.53 o
   2  10   0      107.52      125.19     24.16 o
   3  10   0       82.90       95.12     21.58 o
   4  10   0        7.22       50.77     20.29 o
   5  10   0      193.48      195.31     26.38 o
   6  10   0      105.82       98.70     19.08 o
   7  10   0        6.20       24.53     16.05 o
   1  11   0       69.10      146.56     24.46 o
   2  11   0        2.34       16.24     22.72 o
   3  11   0      116.27      158.82     31.96 o
   4  11   0       94.46      123.66     23.72 o
   5  11   0       58.23       99.57     31.97 o
   0  12   0      195.02      157.04     44.26 o
   1  12   0       64.68      108.71     26.18 o
 -13   0   1      109.11      114.51     32.58 o
 -11   0   1      121.99      174.36     33.62 o
  -9   0   1     3980.47     4118.12    212.56 o
  -7   0   1       39.70       50.28      8.81 o
  -5   0   1     1686.14     1778.78     66.26 o
  -3   0   1    33543.20    29793.65   1377.03 o
   1   0   1    12339.83    10986.55    400.93 o
   3   0   1       49.30       61.63      3.80 o
   5   0   1    21092.73    21125.89    705.55 o
   7   0   1     9642.76     9949.61    309.37 o
   9   0   1      478.26      448.80     34.59 o
  11   0   1       15.97       33.71     26.91 o
  13   0   1      277.64      211.77     48.87 o
 -13   1   1       44.53       33.48     15.98 o
 -12   1   1       23.05       63.86     20.53 o
 -11   1   1      231.61      236.15     18.13 o
 -10   1   1     2851.01     2920.91    154.21 o
  -9   1   1       94.57       76.23     11.96 o
  -8   1   1      499.85      472.95     17.34 o
  -7   1   1      196.27      228.89     18.30 o
  -6   1   1      835.41      905.43     23.44 o
  -5   1   1    21360.53    20464.15    518.69 o
  -4   1   1      862.68      837.20     20.77 o
  -3   1   1     2460.29     2543.42     70.12 o
  -2   1   1     1829.18     1906.38     52.32 o
  -1   1   1     1153.77     1209.07     28.74 o
   0   1   1      101.54      122.80      3.97 o
   1   1   1     7387.42     7229.61    214.71 o
   2   1   1     4890.93     5205.81    140.24 o
   3   1   1      951.06      935.33     21.59 o
   4   1   1        5.45       23.24      5.05 o
   5   1   1     5731.55     6038.22    129.25 o
   6   1   1     2179.15     2152.30     40.05 o
   7   1   1        3.97       14.07      4.65 o
   8   1   1       44.34       59.43      7.14 o
   9   1   1      163.90      128.76     20.55 o
  10   1   1       83.22       64.13     13.17 o
  11   1   1     1147.06     1131.07    110.54 o
  12   1   1       43.09       73.09     17.50 o
  13   1   1       54.20      109.60     28.91 o
 -13   2   1       47.57       74.83     25.40 o
 -12   2   1       22.03       20.87     19.62 o
 -11   2   1        7.46       49.73     15.84 o
 -10   2   1      323.21      355.30     23.76 o
  -9   2   1      753.86      817.92     42.41 o
  -8   2   1     1158.05     1134.76     32.55 o
  -7   2   1       23.04       43.72      7.73 o
  -6   2   1     6844.78     6960.94    134.53 o
  -5   2   1      191.78      205.64      8.31 o
  -4   2   1    17354.64    17034.88    452.05 o
  -3   2   1     2533.15     2644.25     73.59 o
  -2   2   1      553.29      549.04     13.92 o
  -1   2   1      291.47      328.47      8.84 o
   0   2   1    10687.07    10612.89    284.22 o
   1   2   1    14542.18    14149.82    379.20 o
   2   2   1    37675.86    33151.68    855.23 o
   3   2   1     1200.47     1259.95     33.99 o
   4   2   1     7620.93     7968.48    179.01 o
   5   2   1     1310.14     1330.95     30.80 o
   6   2   1      818.74      830.33     22.36 o
   7   2   1     1426.45     1479.55     38.60 o
   8   2   1      177.72      178.03     16.75 o
   9   2   1       69.63       72.25     10.28 o
  10   2   1      657.80      629.82     49.07 o
  11   2   1      168.68      163.21     19.88 o
  12   2   1      372.67      353.85     44.24 o
 -13   3   1       80.81       39.33     22.20 o
 -12   3   1      189.80      184.56     25.27 o
 -11   3   1       79.52       71.41     18.24 o
 -10   3   1     3200.04     3177.07    151.62 o
  -9   3   1       88.83      101.69     13.74 o
  -8   3   1     1319.99     1282.97     39.76 o
  -7   3   1       55.79       75.54      5.71 o
  -6   3   1       31.27       43.37      4.03 o
  -5   3   1       13.47       24.30      6.88 o
  -4   3   1     7571.20     7861.65    168.78 o
  -3   3   1     1272.30     1251.98     34.38 o
  -2   3   1      301.00      349.37      9.26 o
  -1   3   1       55.21       69.15      4.26 o
   0   3   1    14163.37    13614.97    369.07 o
   1   3   1        2.28       14.37      3.55 o
   2   3   1      110.61      131.00      4.79 o
   3   3   1     2335.54     2691.82     73.31 o
   4   3   1       65.62      151.70      6.64 o
   5   3   1        6.27       30.42      3.62 o
   6   3   1    10046.38     9982.39    208.81 o
   7   3   1       12.71       36.12      4.88 o
   8   3   1      527.31      526.19     19.19 o
   9   3   1        2.96       16.70     10.88 o
  10   3   1       78.57       74.15     11.20 o
  11   3   1      144.19      136.92     21.13 o
  12   3   1       47.58       26.47     19.97 o
 -12   4   1       75.63       85.83     23.74 o
 -11   4   1      184.98      147.92     18.79 o
 -10   4   1      150.75      154.31     13.66 o
  -9   4   1     1280.23     1122.79     50.77 o
  -8   4   1      314.31      320.14     13.72 o
  -7   4   1      218.01      201.57     16.88 o
  -6   4   1     2048.13     2082.79     43.82 o
  -5   4   1      202.61      200.66     10.59 o
  -4   4   1     9801.25    10064.70    222.35 o
  -3   4   1     8431.47     8637.89    193.68 o
  -2   4   1     1379.28     1373.66     33.62 o
  -1   4   1      792.37      754.21     22.08 o
   0   4   1     5392.66     5249.02    143.38 o
   1   4   1     4023.15     4048.60    109.72 o
   2   4   1     7183.57     7475.72    163.15 o
   3   4   1      208.06      212.97      8.82 o
   4   4   1       15.66       26.09      7.55 o
   5   4   1      690.91      705.18     17.90 o
   6   4   1      120.78      113.63      9.95 o
   7   4   1     1463.27     1398.13     43.10 o
   8   4   1      283.93      282.85     14.63 o
   9   4   1      303.02      249.43     12.43 o
  10   4   1      672.03      566.68     46.31 o
  11   4   1      156.15      113.46     22.72 o
  12   4   1      139.57      135.55     33.47 o
 -12   5   1        4.71       81.66     23.06 o
 -11   5   1      148.66      128.87     23.55 o
 -10   5   1       85.37      111.85     16.80 o
  -9   5   1       79.29       51.84     14.33 o
  -8   5   1      752.08      706.34     32.03 o
  -7   5   1       44.84       43.86      9.49 o
  -6   5   1        8.78       30.44      7.95 o
  -5   5   1     6510.41     6543.59    141.97 o
  -4   5   1       11.40       26.86      6.03 o
  -3   5   1       20.37       18.89      9.41 o
  -2   5   1       33.17       48.50      7.96 o
  -1   5   1       15.11       34.97      8.03 o
   0   5   1     1569.87     1716.62     41.97 o
   1   5   1    10501.03    10632.65    228.80 o
   2   5   1      160.91      162.45      8.75 o
   3   5   1     1297.02     1345.94     26.41 o
   4   5   1      607.04      580.99     15.06 o
   5   5   1     1452.67     1492.85     39.83 o
   6   5   1      512.75      562.38     18.59 o
   7   5   1       32.26       40.63      6.94 o
   8   5   1      188.77      233.47     19.97 o
   9   5   1       64.40       56.95     11.76 o
  10   5   1      127.40      120.66     16.81 o
  11   5   1      789.03      631.04     91.95 o
 -11   6   1      104.41       77.14     19.48 o
 -10   6   1      106.59      107.00     17.18 o
  -9   6   1     1232.97     1125.05     63.61 o
  -8   6   1      436.19      368.43     17.97 o
  -7   6   1        0.30       22.45      7.56 o
  -6   6   1      567.94      531.59     20.18 o
  -5   6   1      827.69      773.44     25.42 o
  -4   6   1      286.00      298.29     28.91 o
  -3   6   1     1779.43     1867.33     47.60 o
  -2   6   1       89.31       93.97      7.99 o
  -1   6   1     1977.87     1991.79     42.97 o
   0   6   1       37.01       38.50      9.54 o
   1   6   1     4246.25     4493.40     80.26 o
   2   6   1      340.58      366.32     22.17 o
   3   6   1        2.29       22.12      9.16 o
   4   6   1     1142.21     1127.73     30.70 o
   5   6   1     2499.86     2513.48     75.16 o
   6   6   1      843.93      778.53     26.52 o
   7   6   1     1631.23     1550.85     70.54 o
   8   6   1       23.09       42.45     10.57 o
   9   6   1      111.37       80.85     14.82 o
  10   6   1        0.50       11.71     18.13 o
  11   6   1        7.33       22.49     16.33 o
 -11   7   1      126.17      137.55     28.76 o
 -10   7   1      264.18      181.62     22.29 o
  -9   7   1       59.20       73.10     16.31 o
  -8   7   1       84.75       94.52     13.91 o
  -7   7   1       25.92       41.17     14.60 o
  -6   7   1        0.56       22.22     14.44 o
  -5   7   1      809.00      823.56     36.27 o
  -4   7   1     1830.90     1969.55     66.44 o
  -3   7   1     1129.53     1115.22     36.99 o
  -2   7   1       11.13       36.10     15.89 o
  -1   7   1      185.26      178.68     16.89 o
   0   7   1     2057.41     2071.57     63.28 o
   1   7   1     1620.31     1592.26     45.65 o
   2   7   1        0.62       47.90      6.94 o
   3   7   1      259.54      209.72     21.71 o
   4   7   1      423.39      419.46     18.49 o
   5   7   1        4.20       19.25      7.38 o
   6   7   1      325.07      345.20     19.46 o
   7   7   1       88.32      108.43     13.16 o
   8   7   1       95.61       96.64     15.08 o
   9   7   1      112.20      137.50     20.92 o
  10   7   1       44.97       68.39     15.40 o
 -10   8   1        0.06       50.11     18.07 o
  -9   8   1      107.93      148.91     23.61 o
  -8   8   1      293.55      227.75     25.46 o
  -7   8   1      150.94      148.22     21.53 o
  -6   8   1      469.47      440.41     37.35 o
  -5   8   1      197.89      195.29     23.91 o
  -4   8   1     2836.67     2949.21    148.62 o
  -3   8   1       17.17       52.01     10.79 o
  -2   8   1      141.09      163.59     23.57 o
  -1   8   1       18.33       28.02     13.35 o
   0   8   1      943.32      924.61     33.06 o
   1   8   1       40.25       49.38      9.36 o
   2   8   1      702.63      699.45     28.93 o
   3   8   1      424.98      371.65     23.48 o
   4   8   1      429.63      404.90     22.17 o
   5   8   1      355.45      308.64     18.74 o
   6   8   1      249.13      264.31     26.64 o
   7   8   1        0.55       51.01     16.33 o
   8   8   1       45.46       72.72     16.79 o
   9   8   1       32.03       92.90     23.36 o
  -9   9   1      125.59      159.85     27.31 o
  -8   9   1      210.38      183.98     26.49 o
  -7   9   1        3.80       29.74     13.00 o
  -6   9   1        6.57       56.02     19.20 o
  -5   9   1       54.61       63.04     16.69 o
  -4   9   1       74.30       59.44     16.31 o
  -3   9   1       78.41       53.11     13.24 o
  -2   9   1        3.48       26.64     12.24 o
  -1   9   1       49.35       50.73     12.80 o
   0   9   1      316.89      295.32     26.91 o
   1   9   1       29.90       66.90     20.02 o
   2   9   1       72.58      135.29     17.37 o
   3   9   1        6.12       23.07     12.01 o
   4   9   1      261.29      236.36     18.59 o
   5   9   1      360.95      331.50     31.59 o
   6   9   1      510.19      476.98     41.74 o
   7   9   1       27.93       43.06     18.26 o
   8   9   1       17.18       63.80     22.13 o
  -7  10   1       20.88       58.13     27.25 o
  -6  10   1       15.96       22.67     16.63 o
  -5  10   1       10.99       37.54     22.76 o
  -4  10   1      277.84      247.52     30.61 o
  -3  10   1      294.46      281.67     22.17 o
  -2  10   1      171.29      171.77     23.92 o
  -1  10   1       38.45       33.60     22.19 o
   0  10   1      357.76      315.02     34.45 o
   1  10   1      279.02      265.69     25.79 o
   2  10   1      136.47      139.11     23.72 o
   3  10   1        8.71       53.90     14.54 o
   4  10   1        9.13       43.65     15.05 o
   5  10   1      143.67      172.50     24.75 o
   6  10   1        0.75       32.23     17.47 o
   7  10   1       65.16       69.70     26.55 o
  -5  11   1       71.98       87.40     39.85 o
  -4  11   1       31.16       71.04     16.93 o
  -3  11   1       53.47       62.83     29.41 o
  -2  11   1        5.04       69.43     37.74 o
  -1  11   1        4.31       24.38     19.90 o
   0  11   1       19.84       28.33     33.16 o
   1  11   1       42.42       77.04     27.38 o
   2  11   1       39.36       85.01     20.11 o
   3  11   1        5.16       63.61     19.30 o
   4  11   1      119.77      122.00     21.34 o
   5  11   1       28.25       32.58     12.37 o
  -1  12   1       74.64       71.00     34.78 o
   0  12   1        5.20      101.07     24.91 o
 -12   0   2      492.76      487.91     50.23 o
 -10   0   2     1078.43     1132.34     80.63 o
  -8   0   2     1545.89     1613.44     69.86 o
  -6   0   2      123.72      138.30     12.32 o
  -4   0   2    32551.95    28305.45   1041.41 o
  -2   0   2     1528.11     1543.82     64.90 o
   0   0   2    16100.47    14627.97    544.78 o
   2   0   2     4042.55     3839.44    142.74 o
   4   0   2       61.10       70.99      6.10 o
   6   0   2    14860.39    14994.23    375.16 o
   8   0   2      957.31      928.20     41.53 o
  10   0   2        9.25       14.71     12.82 o
  12   0   2      434.14      421.85     92.28 o
 -13   1   2      172.61      115.56     24.51 o
 -12   1   2       10.13       31.08     18.29 o
 -11   1   2      664.96      687.75     56.64 o
 -10   1   2     1203.47     1158.82     63.54 o
  -9   1   2      215.02      237.79     31.88 o
  -8   1   2     5161.56     5260.62    157.33 o
  -7   1   2       38.67       50.18      8.54 o
  -6   1   2      447.11      446.56     17.40 o
  -5   1   2     4007.58     4139.89    105.21 o
  -4   1   2     3768.68     3799.69    108.04 o
  -3   1   2    16814.94    15543.27    420.32 o
  -2   1   2     3495.73     3467.69     96.16 o
  -1   1   2     3322.85     3404.91    101.82 o
   0   1   2     1744.08     1790.00     52.51 o
   1   1   2     2721.34     2965.95     87.53 o
   2   1   2     8317.60     8103.16    248.70 o
   3   1   2     2789.81     2840.52     82.26 o
   4   1   2      101.76      106.57      5.07 o
   5   1   2        9.95       25.95      5.38 o
   6   1   2      335.75      280.60     14.09 o
   7   1   2     3457.87     3391.79     87.64 o
   8   1   2     3083.71     3147.25     94.58 o
   9   1   2      111.17       96.62     15.75 o
  10   1   2       15.31       18.48      8.29 o
  11   1   2       44.35       69.71     16.60 o
  12   1   2       44.68       47.33     13.75 o
 -13   2   2      121.99      188.50     27.52 o
 -12   2   2       29.08       56.04     18.48 o
 -11   2   2       27.82       74.83     19.06 o
 -10   2   2      701.39      788.18     47.31 o
  -9   2   2     2893.88     3007.45    127.64 o
  -8   2   2      312.11      290.78     31.25 o
  -7   2   2     2680.68     2659.92     67.72 o
  -6   2   2        1.62       14.03      4.15 o
  -5   2   2     3687.11     3721.87     81.85 o
  -4   2   2     5810.89     5862.31    158.99 o
  -3   2   2      370.38      361.48      9.52 o
  -2   2   2     7163.66     6892.95    188.55 o
  -1   2   2       35.25       45.00      3.26 o
   0   2   2     2594.76     2761.65     75.10 o
   1   2   2    79460.43    61547.27   1849.33 o
   2   2   2      569.67      656.11     15.82 o
   3   2   2     6451.94     6486.54    193.88 o
   4   2   2      221.75      266.45      9.92 o
   5   2   2        7.72       24.10      5.61 o
   6   2   2     1776.28     1846.98     39.73 o
   7   2   2     2120.49     2231.68     60.26 o
   8   2   2       80.59       94.59     10.88 o
   9   2   2      472.25      407.16     19.87 o
  10   2   2        1.23       17.03      6.18 o
  11   2   2      664.67      563.23     57.49 o
  12   2   2      214.54      270.96     43.22 o
 -13   3   2      260.08      302.67     31.39 o
 -12   3   2      150.50      160.68     24.12 o
 -11   3   2      429.78      407.56     40.56 o
 -10   3   2      285.25      216.46     14.81 o
  -9   3   2     2656.13     2807.15    140.63 o
  -8   3   2      103.88       85.90     10.68 o
  -7   3   2      309.98      306.34     18.46 o
  -6   3   2      827.78      865.72     18.72 o
  -5   3   2     2747.71     2653.84     57.87 o
  -4   3   2       27.65       14.29      6.45 o
  -3   3   2    19618.04    18550.39    502.75 o
  -2   3   2      664.54      701.54     17.30 o
  -1   3   2        2.16       19.01      4.07 o
   0   3   2     1110.86     1192.97     29.01 o
   1   3   2      956.06      973.26     22.79 o
   2   3   2      165.38      198.09      7.38 o
   3   3   2     1420.28     1328.14     31.56 o
   4   3   2       23.96       30.29      7.64 o
   5   3   2     2643.19     2779.85     53.28 o
   6   3   2      524.76      561.71     15.24 o
   7   3   2     3399.41     3396.38    105.32 o
   8   3   2       63.24       48.53      9.91 o
   9   3   2       36.48       27.90      9.14 o
  10   3   2       41.52       38.23      9.02 o
  11   3   2      360.49      323.14     40.55 o
  12   3   2       65.98       22.16     32.97 o
 -13   4   2      105.82      162.14     32.00 o
 -12   4   2       47.61       59.86     19.40 o
 -11   4   2       85.71      147.47     29.94 o
 -10   4   2      429.27      349.45     25.83 o
  -9   4   2      583.49      576.24     31.15 o
  -8   4   2      126.86      101.40     11.30 o
  -7   4   2     1202.31     1271.63     35.53 o
  -6   4   2      863.43      899.07     21.72 o
  -5   4   2     1782.41     1782.22     32.78 o
  -4   4   2     6876.02     6977.66    150.93 o
  -3   4   2      670.20      743.89     25.22 o
  -2   4   2     1787.44     1860.86     41.52 o
  -1   4   2     1025.29     1047.53     24.89 o
   0   4   2     2875.46     2926.01     80.02 o
   1   4   2    14001.29    13827.81    300.96 o
   2   4   2     1785.96     1868.30     41.00 o
   3   4   2     7603.08     7853.43    168.26 o
   4   4   2     1353.60     1458.04     27.13 o
   5   4   2      135.84      133.24      9.44 o
   6   4   2     2994.07     2902.02     80.87 o
   7   4   2     1560.51     1543.17     54.75 o
   8   4   2      463.54      385.91     20.54 o
   9   4   2       11.99       35.80      8.09 o
  10   4   2       81.16       51.32     13.04 o
  11   4   2      173.40      184.40     32.17 o
  12   4   2       58.09       34.21     28.42 o
 -12   5   2        1.23       48.92     17.67 o
 -11   5   2        4.80       26.43      9.96 o
 -10   5   2      181.59      167.35     21.44 o
  -9   5   2      797.52      827.06     38.43 o
  -8   5   2     1739.42     1630.27     76.23 o
  -7   5   2       76.19       83.17      9.61 o
  -6   5   2      170.25      172.56     15.23 o
  -5   5   2      244.54      239.10     14.81 o
  -4   5   2     1228.13     1175.90     23.54 o
  -3   5   2     1651.12     1743.72     38.52 o
  -2   5   2     1360.30     1354.43     34.29 o
  -1   5   2     1112.03     1214.09     29.85 o
   0   5   2     2895.71     3003.44     69.26 o
   1   5   2      522.25      547.67     19.48 o
   2   5   2     4223.13     4204.88     75.50 o
   3   5   2     1140.22     1213.60     24.35 o
   4   5   2        0.95       26.02      3.95 o
   5   5   2      109.90      129.64     11.81 o
   6   5   2      127.68      125.36     13.71 o
   7   5   2       13.67       45.46     10.49 o
   8   5   2      758.12      777.70     35.77 o
   9   5   2       11.25       77.91     13.99 o
  10   5   2       69.60       82.15     18.47 o
  11   5   2      118.90      164.90     26.25 o
 -12   6   2       67.22      141.10     64.51 o
 -11   6   2        4.75       55.39     16.78 o
 -10   6   2      638.20      573.90     40.05 o
  -9   6   2      706.17      598.82     37.98 o
  -8   6   2      171.52      185.14     12.66 o
  -7   6   2      244.41      230.38     17.18 o
  -6   6   2       35.20       55.85     10.40 o
  -5   6   2        2.96       12.11      8.98 o
  -4   6   2     3057.85     3067.33     85.68 o
  -3   6   2      110.87      108.96     10.41 o
  -2   6   2     5836.96     6108.01    144.39 o
  -1   6   2      517.81      555.43     29.56 o
   0   6   2       28.51       65.79      7.42 o
   1   6   2      805.89      863.73     20.10 o
   2   6   2      760.82      792.36     19.61 o
   3   6   2       72.97       86.68      8.20 o
   4   6   2       31.52       44.97      7.66 o
   5   6   2      356.73      349.49     13.70 o
   6   6   2     1871.25     1966.63     85.58 o
   7   6   2        8.37       37.08     11.08 o
   8   6   2       54.03       84.56     12.77 o
   9   6   2       35.80       31.96     10.17 o
  10   6   2        0.98       24.73     19.81 o
 -11   7   2       94.56      137.86     28.49 o
 -10   7   2        0.11       22.92     11.52 o
  -9   7   2      214.58      210.37     19.38 o
  -8   7   2      227.51      234.34     19.99 o
  -7   7   2       82.99       54.49     13.29 o
  -6   7   2        1.29       43.48     13.19 o
  -5   7   2      392.27      370.41     17.10 o
  -4   7   2      500.07      451.52     19.03 o
  -3   7   2     1848.36     1922.02     62.28 o
  -2   7   2       40.45       39.22      7.13 o
  -1   7   2      635.25      603.55     19.68 o
   0   7   2      866.24      819.99     23.52 o
   1   7   2      385.96      389.82     23.59 o
   2   7   2     2024.77     1903.26     59.68 o
   3   7   2        5.52       22.09     10.80 o
   4   7   2       79.33       78.89      9.79 o
   5   7   2      723.16      658.71     30.05 o
   6   7   2      446.28      419.05     18.91 o
   7   7   2      839.50      728.99     47.35 o
   8   7   2      153.97      187.58     19.73 o
   9   7   2        0.09       23.82     11.82 o
  10   7   2       28.49       48.06     13.49 o
 -10   8   2        0.25       69.83     22.05 o
  -9   8   2      463.99      312.60     40.54 o
  -8   8   2      305.50      286.52     29.38 o
  -7   8   2      582.44      556.45     55.88 o
  -6   8   2      186.82      198.23     19.85 o
  -5   8   2      320.03      345.45     25.01 o
  -4   8   2      345.99      307.21     22.81 o
  -3   8   2        3.40       24.68     16.98 o
  -2   8   2      154.05      133.74     18.21 o
  -1   8   2       38.67       47.79     11.36 o
   0   8   2      242.13      250.64     19.60 o
   1   8   2     3067.24     3093.59    111.06 o
   2   8   2      326.58      333.92     17.91 o
   3   8   2     1139.21     1126.12     56.80 o
   4   8   2       13.05       28.16     14.39 o
   5   8   2       21.50        5.10      8.85 o
   6   8   2        0.55       21.41     13.28 o
   7   8   2      280.40      234.65     19.42 o
   8   8   2        3.52       61.48     20.06 o
   9   8   2       11.93       87.30     18.07 o
  -9   9   2      282.07      306.95     61.36 o
  -8   9   2       47.44      106.80     24.32 o
  -7   9   2      118.78       88.19     27.50 o
  -6   9   2        0.56       -0.74     12.27 o
  -5   9   2      413.15      410.30     30.98 o
  -4   9   2       25.61       32.30     17.66 o
  -3   9   2      532.75      540.63     27.84 o
  -2   9   2      377.24      313.22     16.56 o
  -1   9   2       16.98       39.95      8.97 o
   0   9   2       10.10       34.62     11.31 o
   1   9   2       59.82       55.91     12.72 o
   2   9   2        2.00       32.95     13.98 o
   3   9   2       19.19       36.75     11.66 o
   4   9   2      130.09      138.80     16.83 o
   5   9   2      190.89      184.41     18.91 o
   6   9   2      129.16      127.95     21.28 o
   7   9   2      175.61      198.68     34.66 o
   8   9   2        6.29       71.37     19.29 o
  -7  10   2       58.61       62.48     26.72 o
  -6  10   2       54.40       42.66     28.09 o
  -5  10   2       18.89       47.42     16.19 o
  -4  10   2      284.91      277.77     29.90 o
  -3  10   2       60.97       82.01     19.54 o
  -2  10   2       69.22      103.00     26.61 o
  -1  10   2      144.72      137.24     18.63 o
   0  10   2      364.75      354.53     38.80 o
   1  10   2      272.97      215.61     23.53 o
   2  10   2       26.38       37.29     11.85 o
   3  10   2       33.07       34.33     24.02 o
   4  10   2        0.86       48.31     16.88 o
   5  10   2       86.26      104.83     21.45 o
   6  10   2      234.56      238.13     29.19 o
  -5  11   2        5.34       43.08     22.11 o
  -4  11   2       21.12       64.18     25.25 o
  -3  11   2       22.05       26.08     17.72 o
  -2  11   2        2.28       41.65     26.03 o
  -1  11   2        8.60       68.30     34.44 o
   0  11   2        3.77       14.96     20.69 o
   1  11   2        1.19       40.33     27.47 o
   2  11   2      123.57      128.44     23.21 o
   3  11   2        2.04       38.57     16.63 o
   4  11   2        1.12      157.66     23.43 o
 -13   0   3     1204.66     1273.70    285.50 o
 -11   0   3      288.63      272.08     40.40 o
  -9   0   3     1157.46     1259.32     99.09 o
  -7   0   3     8554.28     9098.87    276.09 o
  -5   0   3      112.42       96.32     10.23 o
  -3   0   3    37289.21    33623.63   1264.08 o
  -1   0   3    19045.52    18065.05    677.99 o
   1   0   3     3102.90     3182.67    124.75 o
   3   0   3    25663.92    23560.25    876.83 o
   5   0   3       88.13      112.33      9.32 o
   7   0   3       13.71       12.20      9.83 o
   9   0   3      459.75      506.92     32.08 o
  11   0   3       46.18       84.18     23.85 o
 -13   1   3      103.10      151.26     24.27 o
 -12   1   3       11.33       33.32     21.41 o
 -11   1   3       64.01      111.53     18.03 o
 -10   1   3      202.33      236.83     21.41 o
  -9   1   3     7601.34     7658.62    365.27 o
  -8   1   3      622.52      601.86     29.77 o
  -7   1   3     4687.36     4860.94    114.48 o
  -6   1   3      128.46      126.35      5.59 o
  -5   1   3      135.71      139.11      6.95 o
  -4   1   3     7285.84     7037.17    195.17 o
  -3   1   3      427.27      405.50     10.79 o
  -2   1   3     3496.91     3463.33     95.43 o
  -1   1   3       97.73       86.77      4.90 o
   0   1   3       33.76       57.00      3.35 o
   1   1   3    16276.87    15415.58    415.53 o
   2   1   3     4000.63     3711.93    102.66 o
   3   1   3      954.69     1031.38     24.16 o
   4   1   3     2801.03     2859.31     61.60 o
   5   1   3      568.40      630.74     33.35 o
   6   1   3      390.45      386.03     22.36 o
   7   1   3     1967.13     2051.32     57.69 o
   8   1   3       20.68       44.13      7.58 o
   9   1   3      533.21      534.90     23.48 o
  10   1   3       34.97       33.92     13.27 o
  11   1   3        0.56       37.16     13.54 o
  12   1   3      166.50      134.25     41.71 o
 -13   2   3      128.63      132.26     27.73 o
 -12   2   3      277.64      272.96     31.06 o
 -11   2   3      119.71      129.46     25.22 o
 -10   2   3      186.55      224.97     27.04 o
  -9   2   3      116.97      124.50     25.05 o
  -8   2   3     5923.93     5805.50    296.94 o
  -7   2   3      363.63      396.14     25.66 o
  -6   2   3       71.50       74.05      8.48 o
  -5   2   3      754.63      787.18     23.17 o
  -4   2   3      339.36      330.69      9.38 o
  -3   2   3     2828.60     2700.91     74.15 o
  -2   2   3    21370.16    19647.31    532.93 o
  -1   2   3      346.01      381.90      9.81 o
   0   2   3     1429.75     1519.61     54.05 o
   1   2   3      989.55      992.30     23.32 o
   2   2   3    12703.82    12817.65    374.08 o
   3   2   3     9662.99    10009.23    232.53 o
   4   2   3       18.54       46.17      4.86 o
   5   2   3       94.74       95.90      6.50 o
   6   2   3     2252.71     2255.41     50.31 o
   7   2   3       97.02       72.49     13.08 o
   8   2   3     3544.38     3359.66    162.99 o
   9   2   3      129.95      172.05     17.09 o
  10   2   3        0.92       21.83      9.42 o
  11   2   3       35.43       73.68     22.25 o
  12   2   3       48.75       74.04     22.14 o
 -13   3   3      221.57      284.48     36.71 o
 -12   3   3      585.41      562.91     56.01 o
 -11   3   3      228.49      214.38     18.58 o
 -10   3   3      575.65      563.68     30.27 o
  -9   3   3       47.77       31.10     16.73 o
  -8   3   3       32.94       39.87      8.62 o
  -7   3   3      531.37      547.27     17.73 o
  -6   3   3      495.25      432.99     21.51 o
  -5   3   3        3.39       17.66      7.33 o
  -4   3   3    12972.04    12882.07    282.60 o
  -3   3   3      417.23      416.92     11.21 o
  -2   3   3     8004.33     7894.07    225.51 o
  -1   3   3     1639.28     1740.63     47.62 o
   0   3   3      276.28      278.62      8.06 o
   1   3   3      226.34      227.94      6.75 o
   2   3   3    10421.71    10417.53    231.83 o
   3   3   3      408.83      440.97     17.57 o
   4   3   3     5469.78     5491.41    104.23 o
   5   3   3      113.69      101.85      8.66 o
   6   3   3      211.77      225.81     20.31 o
   7   3   3       10.80       35.76      9.32 o
   8   3   3        4.27       30.72      9.33 o
   9   3   3       16.13       20.89     15.10 o
  10   3   3        5.13       17.41     17.19 o
  11   3   3       16.26       47.51     22.39 o
 -13   4   3      127.85      120.29     28.09 o
 -12   4   3       19.84       62.14     19.73 o
 -11   4   3        6.44       46.82     15.13 o
 -10   4   3       73.67      113.35     15.79 o
  -9   4   3      141.83      144.78     20.58 o
  -8   4   3     2138.90     2150.12     69.35 o
  -7   4   3     1393.96     1380.27     37.07 o
  -6   4   3      133.97      148.11     10.28 o
  -5   4   3     2371.39     2504.57     47.84 o
  -4   4   3      493.26      488.35     19.98 o
  -3   4   3     8039.80     8132.44    181.11 o
  -2   4   3     8006.02     7949.74    174.08 o
  -1   4   3     1060.98     1231.91     28.66 o
   0   4   3      319.69      279.34     10.69 o
   1   4   3      738.58      770.18     29.65 o
   2   4   3     8009.75     8424.70    192.42 o
   3   4   3     9618.85    10062.05    175.32 o
   4   4   3      144.96      150.38     11.83 o
   5   4   3      421.93      497.11     16.56 o
   6   4   3     1673.46     1745.73     57.01 o
   7   4   3      540.48      544.48     26.56 o
   8   4   3     1878.51     1879.45     84.43 o
   9   4   3      104.40      128.88     16.15 o
  10   4   3        2.57       23.75     13.86 o
  11   4   3        7.94       55.10     18.04 o
 -12   5   3      142.28      170.25     34.82 o
 -11   5   3       72.74       61.26     17.25 o
 -10   5   3        0.58       28.62      9.36 o
  -9   5   3     1921.23     1751.18     78.53 o
  -8   5   3      364.18      310.81     16.69 o
  -7   5   3     1391.74     1382.59     44.87 o
  -6   5   3      263.96      261.83     21.78 o
  -5   5   3      154.90      161.26     10.52 o
  -4   5   3      528.67      538.15     27.47 o
  -3   5   3     4079.79     4279.38     84.70 o
  -2   5   3      347.84      305.31     15.40 o
  -1   5   3     1519.30     1535.90     31.14 o
   0   5   3      342.63      293.92     14.62 o
   1   5   3     2594.94     2618.22     52.24 o
   2   5   3     2753.13     2825.01     53.94 o
   3   5   3      212.70      218.31     13.22 o
   4   5   3      168.34      148.79     13.45 o
   5   5   3        0.05       26.00     12.11 o
   6   5   3        2.07       38.04     16.93 o
   7   5   3     1577.53     1534.52     76.45 o
   8   5   3       96.65      100.76     13.36 o
   9   5   3      495.73      426.80     28.63 o
  10   5   3        2.39       17.80     11.70 o
  11   5   3       30.18       59.37     20.86 o
 -12   6   3       95.49      134.23     27.30 o
 -11   6   3       10.85       53.12     16.59 o
 -10   6   3       11.72       65.37     15.87 o
  -9   6   3      166.35      177.09     17.46 o
  -8   6   3       57.71       46.61     12.54 o
  -7   6   3      186.08      202.06     23.87 o
  -6   6   3      734.04      667.84     23.75 o
  -5   6   3      437.01      412.17     15.77 o
  -4   6   3       88.65       78.02     12.21 o
  -3   6   3     9358.16     9486.71    227.24 o
  -2   6   3      223.93      228.89     15.77 o
  -1   6   3     1273.92     1290.05     29.88 o
   0   6   3       72.94       95.18      9.72 o
   1   6   3     1495.77     1515.26     35.52 o
   2   6   3     1348.82     1372.43     33.45 o
   3   6   3     5895.31     5981.25    187.04 o
   4   6   3      181.78      171.35     17.04 o
   5   6   3      181.66      188.39     17.25 o
   6   6   3       98.97      112.29     16.87 o
   7   6   3      215.71      194.57     16.94 o
   8   6   3       67.71       81.30     16.00 o
   9   6   3       73.36      102.10     18.84 o
  10   6   3       11.60       29.70     12.89 o
 -11   7   3        0.06       38.07     18.86 o
 -10   7   3       18.37       27.37     10.71 o
  -9   7   3      214.52      200.20     20.91 o
  -8   7   3      272.52      237.06     17.41 o
  -7   7   3     1345.96     1323.33     65.46 o
  -6   7   3       32.65       50.30     10.39 o
  -5   7   3       90.37      107.80     15.58 o
  -4   7   3     1253.98     1293.10     42.46 o
  -3   7   3      519.53      476.55     19.31 o
  -2   7   3       23.91       38.31     12.10 o
  -1   7   3      657.67      591.21     19.57 o
   0   7   3      138.30      121.09     10.68 o
   1   7   3       34.26       64.99      8.73 o
   2   7   3     1492.30     1540.14     47.12 o
   3   7   3       24.15       35.98      6.95 o
   4   7   3      332.98      321.66     21.14 o
   5   7   3      179.50      163.54     21.24 o
   6   7   3      289.54      241.26     21.51 o
   7   7   3      814.31      795.83     74.09 o
   8   7   3       67.12       89.55     17.77 o
   9   7   3       79.64       55.74     15.73 o
 -10   8   3        8.26        6.19     21.85 o
  -9   8   3       84.90       88.05     18.56 o
  -8   8   3      851.01      742.21     52.61 o
  -7   8   3      143.02      153.33     23.31 o
  -6   8   3        1.80       21.47     14.85 o
  -5   8   3        0.79       43.02     12.64 o
  -4   8   3        4.23       65.81     16.84 o
  -3   8   3      132.33      104.64     16.19 o
  -2   8   3      783.71      796.54     38.01 o
  -1   8   3      297.75      295.69     15.95 o
   0   8   3       39.71       32.75     10.85 o
   1   8   3     1031.42      924.60     40.74 o
   2   8   3     1638.54     1503.39     68.26 o
   3   8   3        2.29       40.00     17.24 o
   4   8   3        0.66        0.35     11.90 o
   5   8   3        8.18       29.91      7.68 o
   6   8   3      217.07      207.56     20.62 o
   7   8   3      142.97      109.83     18.69 o
   8   8   3      348.72      328.96     45.45 o
  -9   9   3      114.92      112.75     28.86 o
  -8   9   3        0.28       29.11     19.69 o
  -7   9   3        0.06       31.62     17.61 o
  -6   9   3       37.90       58.35     18.45 o
  -5   9   3      146.74      168.92     22.19 o
  -4   9   3      265.88      247.06     17.37 o
  -3   9   3       12.78       57.01     14.12 o
  -2   9   3      726.86      652.51     31.15 o
  -1   9   3       49.48       43.76     14.22 o
   0   9   3       29.79       27.33     11.93 o
   1   9   3      148.75      194.21     19.45 o
   2   9   3      183.86      179.42     19.86 o
   3   9   3        6.62       58.65     14.00 o
   4   9   3      139.15      158.37     20.19 o
   5   9   3       19.46       38.62     13.12 o
   6   9   3        9.05       43.51     23.45 o
   7   9   3        0.57       45.41     16.89 o
  -7  10   3      152.45      148.26     24.41 o
  -6  10   3      274.82      223.72     28.43 o
  -5  10   3        1.04       58.41     18.31 o
  -4  10   3        8.02       30.96     16.07 o
  -3  10   3      319.99      304.99     21.56 o
  -2  10   3        9.25       31.42     13.04 o
  -1  10   3        6.12       34.25     10.23 o
   0  10   3      111.29       79.79     15.77 o
   1  10   3       51.32       59.57     13.80 o
   2  10   3        0.43       35.25     11.70 o
   3  10   3      181.63      186.83     20.59 o
   4  10   3       27.62       47.38     14.84 o
   5  10   3       16.57       45.35     23.82 o
   6  10   3       73.50      112.40     22.87 o
  -5  11   3       11.67       72.77     20.08 o
  -4  11   3       13.05       72.31     18.96 o
  -3  11   3       42.64       36.39     22.87 o
  -2  11   3       11.06       22.04     20.07 o
  -1  11   3       40.05       90.95     31.28 o
   0  11   3        8.04       42.32     18.13 o
   1  11   3       68.08       65.02     22.41 o
   2  11   3       10.46       76.33     21.56 o
   3  11   3       44.45       41.94     23.42 o
   4  11   3        0.17       84.82     21.56 o
 -14   0   4      248.79      242.91    101.82 o
 -12   0   4      745.21      786.98    100.46 o
 -10   0   4      255.71      200.61     68.67 o
  -8   0   4     2035.48     2019.97     92.86 o
  -6   0   4    12774.61    12474.13    388.84 o
  -4   0   4     5440.54     5847.69    223.90 o
  -2   0   4      175.48      213.52      9.45 o
   0   0   4     7545.62     7597.80    286.32 o
   2   0   4    16611.15    16097.00    599.69 o
   4   0   4     8618.23     8686.65    295.07 o
   6   0   4      225.08      230.77     26.67 o
   8   0   4      293.14      308.76     20.15 o
  10   0   4      573.09      530.83     49.16 o
 -13   1   4      226.83      225.39     34.60 o
 -12   1   4      456.36      398.44     41.00 o
 -11   1   4       40.14       94.23     22.11 o
 -10   1   4      574.40      534.26     37.48 o
  -9   1   4      509.19      515.86     29.42 o
  -8   1   4     5886.22     6237.61    291.80 o
  -7   1   4     1212.01     1171.97     31.50 o
  -6   1   4     2685.79     2864.58     50.89 o
  -5   1   4       91.53      102.74      5.83 o
  -4   1   4     7807.13     8031.19    213.32 o
  -3   1   4       32.60       68.83      6.19 o
  -2   1   4    52307.87    45547.37   1198.57 o
  -1   1   4     3641.47     3532.51     96.73 o
   0   1   4     4109.28     4140.88    112.00 o
   1   1   4       78.73       86.97      6.45 o
   2   1   4      144.95      137.85      5.22 o
   3   1   4     5283.40     5484.67    119.32 o
   4   1   4     3258.51     3293.17     58.12 o
   5   1   4       16.70       30.02      6.79 o
   6   1   4        6.56       34.09      6.77 o
   7   1   4      161.04      163.36     15.86 o
   8   1   4     1733.91     1641.16     69.87 o
   9   1   4      327.43      305.06     22.49 o
  10   1   4       70.52       49.04     12.95 o
  11   1   4        1.09       55.70     23.25 o
 -13   2   4       61.09       77.59     31.09 o
 -12   2   4      195.36      226.80     27.27 o
 -11   2   4      647.75      636.45     57.44 o
 -10   2   4        8.92       35.77     15.44 o
  -9   2   4     1038.86     1064.57     49.81 o
  -8   2   4       52.87       66.98     11.97 o
  -7   2   4     1884.32     1820.59     41.80 o
  -6   2   4      837.21      875.10     19.03 o
  -5   2   4     2763.95     2885.89     63.20 o
  -4   2   4       12.69       34.62      4.17 o
  -3   2   4    18806.29    18280.99    493.10 o
  -2   2   4       73.77       95.65      7.06 o
  -1   2   4    16940.46    16549.55    443.17 o
   0   2   4      433.36      491.87     12.84 o
   1   2   4       16.10       23.45      4.19 o
   2   2   4      141.09      133.54      6.47 o
   3   2   4      385.89      354.40     14.85 o
   4   2   4       80.72       89.92      8.32 o
   5   2   4     1673.58     1709.67     41.60 o
   6   2   4       29.68       39.60      6.91 o
   7   2   4     2323.26     2384.14     81.96 o
   8   2   4      558.42      505.26     27.02 o
   9   2   4      412.75      343.41     31.12 o
  10   2   4       50.74       49.63     12.31 o
  11   2   4       44.09       36.25     22.56 o
 -13   3   4     1010.67     1004.01    152.40 o
 -12   3   4       88.97      180.66     31.48 o
 -11   3   4       33.38       26.00     22.75 o
 -10   3   4      294.44      334.77     24.58 o
  -9   3   4      298.96      266.45     20.19 o
  -8   3   4      425.09      478.77     18.50 o
  -7   3   4    10332.73    10332.97    245.99 o
  -6   3   4      833.55      899.92     19.59 o
  -5   3   4      372.53      364.40     18.14 o
  -4   3   4      367.52      372.91     14.24 o
  -3   3   4     5168.62     5067.08    109.33 o
  -2   3   4      849.89      915.28     22.45 o
  -1   3   4     3048.02     3295.48     93.12 o
   0   3   4      675.02      730.12     19.53 o
   1   3   4      259.25      266.38     10.75 o
   2   3   4     1709.86     1762.36     38.30 o
   3   3   4     6941.94     6814.70    134.21 o
   4   3   4       54.43       78.11      7.57 o
   5   3   4      789.98      790.12     21.54 o
   6   3   4        6.33       22.94      9.97 o
   7   3   4       34.32       47.93     13.95 o
   8   3   4      203.53      179.56     14.24 o
   9   3   4      821.88      887.66     56.06 o
  10   3   4        0.35       19.98     10.09 o
  11   3   4        0.57       67.96     25.22 o
 -13   4   4        5.06       52.78     22.55 o
 -12   4   4       16.82       14.42     22.47 o
 -11   4   4      358.20      303.92     29.60 o
 -10   4   4       61.04       51.26     15.91 o
  -9   4   4      147.19      188.17     18.66 o
  -8   4   4      840.72      848.67     27.62 o
  -7   4   4      960.46     1017.44     27.78 o
  -6   4   4     3679.17     3786.70     79.89 o
  -5   4   4       41.06       42.46      6.41 o
  -4   4   4       58.04       68.01      7.07 o
  -3   4   4     3593.43     3550.16     79.99 o
  -2   4   4       38.30       69.72      5.60 o
  -1   4   4    10767.07    10764.10    238.08 o
   0   4   4       81.40      124.72      8.90 o
   1   4   4       61.96       79.35      6.60 o
   2   4   4    10113.61    10398.01    202.40 o
   3   4   4      598.59      580.38     30.46 o
   4   4   4     3773.98     3757.48     84.98 o
   5   4   4      630.66      687.36     21.53 o
   6   4   4        9.19       44.22      8.97 o
   7   4   4      720.18      782.97     39.25 o
   8   4   4       85.45       93.10     15.73 o
   9   4   4       92.14       84.20     16.73 o
  10   4   4       82.21       84.11     17.86 o
  11   4   4        0.78       -3.73     21.48 o
 -12   5   4      677.66      525.40     79.84 o
 -11   5   4      398.91      312.56     32.95 o
 -10   5   4        0.27       39.43     10.07 o
  -9   5   4        3.73       23.33      9.63 o
  -8   5   4     2527.33     2417.73    109.51 o
  -7   5   4      368.19      359.96     14.40 o
  -6   5   4       29.79       55.65      6.88 o
  -5   5   4     1018.27      974.68     23.94 o
  -4   5   4      516.16      542.75     20.20 o
  -3   5   4        7.31       38.56      9.16 o
  -2   5   4     8105.18     7970.16    146.53 o
  -1   5   4      520.95      551.19     26.55 o
   0   5   4       53.90       62.66      5.51 o
   1   5   4     1420.37     1464.67     28.34 o
   2   5   4        5.83       30.37      7.99 o
   3   5   4      513.85      564.14     17.45 o
   4   5   4      389.85      439.53     19.41 o
   5   5   4      136.75      164.99     17.04 o
   6   5   4       58.51       79.31     12.69 o
   7   5   4      838.55      750.69     34.39 o
   8   5   4      848.04      782.43     49.19 o
   9   5   4      191.77      234.07     23.27 o
  10   5   4       15.59       37.13     15.68 o
 -12   6   4      124.61      138.53     27.80 o
 -11   6   4        8.97       45.36     13.73 o
 -10   6   4        8.91       25.18      8.89 o
  -9   6   4      106.30      109.13     15.51 o
  -8   6   4     1064.77     1029.45     47.33 o
  -7   6   4        8.74       42.10     10.65 o
  -6   6   4     3944.20     3870.12    121.07 o
  -5   6   4      243.13      209.23     19.72 o
  -4   6   4      367.43      365.65     21.17 o
  -3   6   4      270.02      288.00     25.20 o
  -2   6   4      686.67      697.73     18.62 o
  -1   6   4      427.30      487.74     21.39 o
   0   6   4        1.63       32.56      8.11 o
   1   6   4      238.16      239.91     19.95 o
   2   6   4     5160.39     5322.90    143.35 o
   3   6   4       84.48       80.72      8.65 o
   4   6   4     5108.20     4793.28    199.76 o
   5   6   4      255.84      267.99     17.15 o
   6   6   4       63.67       59.21     17.74 o
   7   6   4      161.33      164.31     19.09 o
   8   6   4      556.07      534.03     34.19 o
   9   6   4       73.29       68.93     17.31 o
  10   6   4       91.56      115.06     21.43 o
 -11   7   4       43.57       89.46     22.76 o
 -10   7   4       58.05       80.75     19.55 o
  -9   7   4        0.21       49.07     14.74 o
  -8   7   4      462.99      471.93     30.70 o
  -7   7   4      874.92      824.87     37.70 o
  -6   7   4      162.26      174.51     18.85 o
  -5   7   4        0.16       26.34     11.43 o
  -4   7   4      296.46      315.57     17.24 o
  -3   7   4      379.98      401.78     21.62 o
  -2   7   4     1086.69     1016.24     34.75 o
  -1   7   4      349.70      345.87     16.73 o
   0   7   4      361.51      345.13     18.30 o
   1   7   4        0.91       40.30     17.16 o
   2   7   4       19.93       26.69     12.15 o
   3   7   4       47.95       42.58     10.02 o
   4   7   4      490.46      449.78     26.41 o
   5   7   4       49.04       62.76     13.22 o
   6   7   4       19.01       39.91     10.71 o
   7   7   4       19.12       45.74     13.74 o
   8   7   4       54.17       71.95     19.63 o
   9   7   4       50.51       54.98     15.48 o
 -10   8   4       32.57       70.58     27.36 o
  -9   8   4      103.66      132.92     21.55 o
  -8   8   4       15.59       64.53     20.97 o
  -7   8   4      213.99      232.51     22.68 o
  -6   8   4        7.87        7.61     15.43 o
  -5   8   4        0.88       20.35     12.21 o
  -4   8   4      122.74      189.90     20.72 o
  -3   8   4     1316.12     1271.77     59.78 o
  -2   8   4        0.31       22.48     15.01 o
  -1   8   4     2051.24     1902.02     81.12 o
   0   8   4      512.94      461.05     21.13 o
   1   8   4       74.80       69.80     10.91 o
   2   8   4      406.99      355.35     17.63 o
   3   8   4      166.50      189.96     15.29 o
   4   8   4       36.06       33.40      9.54 o
   5   8   4      186.10      179.39     21.38 o
   6   8   4      343.86      266.43     31.88 o
   7   8   4      236.71      261.41     31.76 o
   8   8   4      134.18      171.65     30.47 o
  -9   9   4       43.01       57.96     20.33 o
  -8   9   4       79.10       75.37     22.34 o
  -7   9   4      231.28      235.29     26.71 o
  -6   9   4       26.39       43.24     14.71 o
  -5   9   4       15.98       51.57     12.57 o
  -4   9   4       58.50       99.41     19.86 o
  -3   9   4      145.76      153.37     15.44 o
  -2   9   4      154.96      160.90     15.99 o
  -1   9   4       92.96       63.99     16.75 o
   0   9   4       21.63       37.57     11.95 o
   1   9   4        9.33       21.84     13.66 o
   2   9   4       24.94       39.23      8.30 o
   3   9   4      499.20      428.43     38.45 o
   4   9   4       20.33       50.64     10.71 o
   5   9   4        3.20        9.20     18.60 o
   6   9   4        4.11       22.37     21.23 o
   7   9   4        8.56       55.11     25.34 o
  -7  10   4      133.57      150.31     27.19 o
  -6  10   4      172.94      180.72     25.45 o
  -5  10   4       46.09       50.64     18.45 o
  -4  10   4       42.83       47.64     25.50 o
  -3  10   4      159.71      170.10     19.55 o
  -2  10   4        2.64       40.95     14.19 o
  -1  10   4      220.72      207.22     20.35 o
   0  10   4        4.36       17.43     13.02 o
   1  10   4      183.80      170.66     17.57 o
   2  10   4      184.89      173.54     22.90 o
   3  10   4       94.36       92.43     16.79 o
   4  10   4      102.27      111.42     23.51 o
   5  10   4        5.08       41.65     25.46 o
  -5  11   4        3.02       46.24     14.85 o
  -4  11   4       57.28      102.04     17.35 o
  -3  11   4        2.93       29.57     19.09 o
  -2  11   4      255.50      313.47     42.32 o
  -1  11   4       25.00       55.36     25.30 o
   0  11   4       38.12      107.39     23.07 o
   1  11   4        1.47       29.09     29.22 o
   2  11   4       13.98       67.37     19.52 o
   3  11   4        2.28       60.07     25.96 o
 -13   0   5      283.57      354.93     75.74 o
 -11   0   5      261.17      256.27     39.48 o
  -9   0   5      105.09      127.43     24.24 o
  -7   0   5    14782.23    14676.81    542.05 o
  -5   0   5     2252.10     2249.46     73.20 o
  -3   0   5      617.51      778.38     34.15 o
  -1   0   5    23455.53    21771.62    825.85 o
   1   0   5     2623.47     2766.05    105.29 o
   3   0   5     5082.17     5048.64    156.17 o
   5   0   5      264.07      254.38     21.49 o
   7   0   5      525.26      541.96     29.05 o
   9   0   5     2129.46     1869.88    255.65 o
  11   0   5       40.93      177.24     57.69 o
 -13   1   5      281.71      305.59     48.89 o
 -12   1   5       47.47       36.20     28.66 o
 -11   1   5     1576.86     1701.30    174.79 o
 -10   1   5      135.01      135.65     23.94 o
  -9   1   5      253.73      292.94     24.49 o
  -8   1   5     2588.50     2450.53     70.73 o
  -7   1   5        3.70       27.23      6.32 o
  -6   1   5     3637.31     3647.16     66.24 o
  -5   1   5     1268.17     1154.33     26.06 o
  -4   1   5      368.89      432.14     17.16 o
  -3   1   5     2977.23     2904.14     80.25 o
  -2   1   5      791.16      886.18     21.56 o
  -1   1   5     4247.18     4063.46    110.27 o
   0   1   5     3927.78     3928.02    106.93 o
   1   1   5      529.03      590.93     15.16 o
   2   1   5      666.42      664.63     24.01 o
   3   1   5     5090.18     4812.48    105.82 o
   4   1   5      206.99      211.36     11.50 o
   5   1   5     5168.06     5233.74    117.39 o
   6   1   5        1.94       34.94      6.37 o
   7   1   5       54.39       45.75      7.97 o
   8   1   5      322.91      311.06     14.65 o
   9   1   5       10.46       29.70      7.91 o
  10   1   5      140.82      141.59     24.75 o
  11   1   5       41.96      131.92     26.82 o
 -13   2   5       84.23       99.19     37.00 o
 -12   2   5     1866.57     1860.07    202.84 o
 -11   2   5       89.61      186.71     29.86 o
 -10   2   5      989.09     1004.81     60.14 o
  -9   2   5        5.87       20.66     11.75 o
  -8   2   5      586.36      572.40     18.32 o
  -7   2   5      763.90      777.72     22.52 o
  -6   2   5     4825.95     4983.01     87.92 o
  -5   2   5     1909.60     1960.51     43.06 o
  -4   2   5      476.62      571.07     20.52 o
  -3   2   5      440.10      415.28     15.61 o
  -2   2   5    13098.04    12971.65    354.56 o
  -1   2   5     2179.18     2175.44     61.57 o
   0   2   5     4721.45     5328.81    121.05 o
   1   2   5      671.47      685.77     24.51 o
   2   2   5      418.89      418.75     15.39 o
   3   2   5     1049.05     1215.74     26.47 o
   4   2   5     8503.39     8353.82    191.06 o
   5   2   5       18.79       35.21     12.96 o
   6   2   5      266.80      301.63     23.20 o
   7   2   5       48.46       67.29     13.88 o
   8   2   5      191.46      199.12     13.73 o
   9   2   5      256.11      276.28     26.60 o
  10   2   5       44.74       66.02     15.36 o
  11   2   5       14.53       39.50     31.05 o
 -13   3   5      116.74      141.02     24.84 o
 -12   3   5      206.23      225.26     40.10 o
 -11   3   5       82.67      105.90     26.38 o
 -10   3   5       81.63       62.56     18.28 o
  -9   3   5       32.19       58.47      9.76 o
  -8   3   5     6256.05     6272.91    178.27 o
  -7   3   5      460.65      455.70     16.86 o
  -6   3   5     7449.79     7514.22    158.41 o
  -5   3   5      156.92      164.84      9.79 o
  -4   3   5        2.90       23.41      6.94 o
  -3   3   5       26.16       41.22      5.19 o
  -2   3   5     4432.52     4491.40     99.61 o
  -1   3   5       14.09       40.84      4.24 o
   0   3   5     7085.44     6921.06    150.85 o
   1   3   5      420.94      465.76     17.18 o
   2   3   5     2921.06     3075.89     56.92 o
   3   3   5        6.83       59.32      6.53 o
   4   3   5      659.06      706.22     20.65 o
   5   3   5        8.03       32.13      7.04 o
   6   3   5      115.05      128.99     16.46 o
   7   3   5      217.11      213.40     18.81 o
   8   3   5      520.91      532.45     39.42 o
   9   3   5      195.75      212.31     18.17 o
  10   3   5      589.56      527.73     59.71 o
  11   3   5        0.79       57.37     27.97 o
 -13   4   5       39.52       81.02     26.49 o
 -12   4   5      289.50      281.44     36.75 o
 -11   4   5      294.68      246.03     20.41 o
 -10   4   5      619.98      607.77     51.31 o
  -9   4   5      336.06      315.89     16.82 o
  -8   4   5       90.64       83.39     12.59 o
  -7   4   5     2089.29     2112.82     67.39 o
  -6   4   5      825.00      849.65     24.15 o
  -5   4   5      359.71      356.46     21.32 o
  -4   4   5       69.76       84.64      7.82 o
  -3   4   5      354.54      384.57     19.40 o
  -2   4   5     9534.52     9930.58    180.78 o
  -1   4   5     2300.82     2259.97     53.16 o
   0   4   5     1917.39     2016.54     41.42 o
   1   4   5      344.56      407.41     20.56 o
   2   4   5      650.58      645.53     32.70 o
   3   4   5     2636.04     2612.58     61.82 o
   4   4   5     5121.58     5158.30    149.16 o
   5   4   5      335.59      336.68     18.50 o
   6   4   5      250.96      264.97     15.65 o
   7   4   5       92.33       94.10     19.76 o
   8   4   5       72.20       81.84     15.89 o
   9   4   5      527.94      434.98     38.69 o
  10   4   5      100.54      110.31     19.66 o
 -12   5   5      149.37      162.44     31.57 o
 -11   5   5     1413.55     1095.83    120.15 o
 -10   5   5       15.02       14.57     14.38 o
  -9   5   5       57.74       66.94     13.23 o
  -8   5   5       20.72       49.10      9.04 o
  -7   5   5      892.09      911.00     30.37 o
  -6   5   5     2094.88     2057.78     60.64 o
  -5   5   5     2209.53     2227.52     60.43 o
  -4   5   5      523.92      543.07     19.77 o
  -3   5   5     2465.89     2527.34     57.47 o
  -2   5   5      530.98      539.91     20.17 o
  -1   5   5     2855.63     2900.51     55.54 o
   0   5   5      203.30      175.55     11.06 o
   1   5   5       18.14       52.38      8.77 o
   2   5   5      316.59      314.41     21.24 o
   3   5   5     1133.23     1159.17     35.25 o
   4   5   5       36.35       49.09     15.61 o
   5   5   5      748.26      788.87     36.53 o
   6   5   5        1.68       19.44     12.26 o
   7   5   5       46.57       65.64     12.71 o
   8   5   5       91.09      163.67     20.58 o
   9   5   5       69.90       78.55     18.12 o
  10   5   5        2.39       12.90     20.19 o
 -12   6   5       18.90       -2.07     25.75 o
 -11   6   5        3.73       53.68     12.71 o
 -10   6   5       38.87       37.26     13.56 o
  -9   6   5       23.21       59.20     12.96 o
  -8   6   5        4.03       31.52      8.56 o
  -7   6   5     1127.24     1066.18     49.16 o
  -6   6   5      412.36      404.15     15.97 o
  -5   6   5      610.02      616.16     20.72 o
  -4   6   5       21.78       47.84      8.91 o
  -3   6   5      413.80      419.88     20.83 o
  -2   6   5      217.94      220.72     18.49 o
  -1   6   5     4424.47     4512.18    120.84 o
   0   6   5       86.65       89.67      9.29 o
   1   6   5      136.03      130.12     12.68 o
   2   6   5      780.43      768.81     24.83 o
   3   6   5     3648.96     3687.43    125.14 o
   4   6   5      315.52      274.28     15.89 o
   5   6   5        0.29       20.83     10.29 o
   6   6   5        1.61       25.14     16.63 o
   7   6   5       87.20      148.24     19.78 o
   8   6   5      132.93      133.41     19.72 o
   9   6   5      578.63      522.80     50.17 o
 -11   7   5      399.58      345.26     46.12 o
 -10   7   5      149.21      136.33     19.12 o
  -9   7   5       89.34       92.64     15.24 o
  -8   7   5      755.49      714.80     40.47 o
  -7   7   5       12.27       46.04     14.54 o
  -6   7   5      873.74      836.67     39.48 o
  -5   7   5      120.64      183.95     22.10 o
  -4   7   5       61.59       68.47     13.93 o
  -3   7   5      248.29      235.34     21.27 o
  -2   7   5      134.91      149.05     16.95 o
  -1   7   5     1262.53     1190.52     37.78 o
   0   7   5      134.55      153.00     17.65 o
   1   7   5      218.79      234.32     21.81 o
   2   7   5      336.23      340.54     16.53 o
   3   7   5      558.29      526.56     26.67 o
   4   7   5      238.70      221.03     29.15 o
   5   7   5      304.71      300.92     24.96 o
   6   7   5        8.73        6.79     14.24 o
   7   7   5        3.05       -0.25     16.03 o
   8   7   5       16.77       58.92     18.26 o
 -10   8   5       55.82      123.50     20.52 o
  -9   8   5        4.97       27.65     22.82 o
  -8   8   5       47.00       74.45     17.00 o
  -7   8   5      168.15      170.27     19.97 o
  -6   8   5      253.10      239.88     18.18 o
  -5   8   5      498.09      422.99     32.41 o
  -4   8   5       94.60      107.23     20.83 o
  -3   8   5       77.27       91.20     17.75 o
  -2   8   5     1227.59     1149.16     52.86 o
  -1   8   5        3.60       28.40     12.52 o
   0   8   5      130.33      126.15     20.79 o
   1   8   5       19.46       25.03     10.20 o
   2   8   5       71.40       58.30     15.24 o
   3   8   5      368.71      313.51     23.47 o
   4   8   5      912.70      802.40     61.74 o
   5   8   5       24.31       17.24     18.85 o
   6   8   5       93.63       72.96     17.16 o
   7   8   5       93.32       80.77     20.10 o
  -9   9   5      159.91      134.60     23.80 o
  -8   9   5      160.83      142.39     21.36 o
  -7   9   5      121.27      112.31     19.84 o
  -6   9   5      743.59      722.05     62.46 o
  -5   9   5      143.69      136.73     19.41 o
  -4   9   5       46.65      113.49     19.67 o
  -3   9   5       11.78       44.74     13.22 o
  -2   9   5      227.50      244.50     17.20 o
  -1   9   5       17.83       35.70      9.10 o
   0   9   5      388.31      311.01     20.34 o
   1   9   5       59.35       47.95     11.12 o
   2   9   5        7.09       47.06      9.85 o
   3   9   5       10.24       51.18     13.63 o
   4   9   5        6.19       46.61     13.43 o
   5   9   5        3.36       44.05     15.95 o
   6   9   5        7.62       55.46     25.81 o
  -7  10   5      115.42      133.15     22.76 o
  -6  10   5        6.74       67.57     18.66 o
  -5  10   5       12.78       95.26     20.57 o
  -4  10   5        0.83       30.11     13.57 o
  -3  10   5       11.60       38.55     23.89 o
  -2  10   5       31.77       62.31     15.76 o
  -1  10   5       55.56       39.16     22.99 o
   0  10   5       77.30       48.48     14.32 o
   1  10   5       20.87       79.83     26.47 o
   2  10   5      232.07      197.32     23.08 o
   3  10   5      156.67      130.58     27.68 o
   4  10   5      113.81      161.60     20.55 o
   5  10   5       21.11       98.16     49.50 o
  -4  11   5       66.58      104.37     21.78 o
  -3  11   5       40.13       57.31     17.60 o
  -2  11   5       11.60       47.98     23.25 o
  -1  11   5       67.08      132.25     22.30 o
   0  11   5       43.67       90.22     24.59 o
   1  11   5        0.41       72.35     19.27 o
   2  11   5       67.65      133.84     26.38 o
 -12   0   6       11.81       37.56     25.74 o
 -10   0   6     1901.67     2095.90    158.27 o
  -8   0   6       14.87       61.43     23.04 o
  -6   0   6     1088.80     1132.99     46.07 o
  -4   0   6     3735.15     3946.09    120.26 o
  -2   0   6    10931.39    10836.50    368.67 o
   0   0   6    15725.62    15143.88    446.37 o
   2   0   6     1736.55     1845.06     57.42 o
   4   0   6      627.08      577.02     21.25 o
   6   0   6     4560.57     4677.13    208.78 o
   8   0   6       75.91      137.27     22.27 o
  10   0   6      194.75      163.96     34.95 o
 -13   1   6        5.59       62.08     23.64 o
 -12   1   6      852.58      855.23     68.02 o
 -11   1   6      552.24      522.72     46.38 o
 -10   1   6      636.88      695.02     41.16 o
  -9   1   6      137.07      143.36     16.34 o
  -8   1   6       43.01       45.26      8.92 o
  -7   1   6     1233.49     1264.78     29.28 o
  -6   1   6     7511.44     7413.92    129.26 o
  -5   1   6      639.97      726.30     33.74 o
  -4   1   6     1133.66     1005.31     23.83 o
  -3   1   6      258.30      274.50     10.92 o
  -2   1   6     2188.12     2173.26     48.73 o
  -1   1   6    10641.81    10258.45    234.28 o
   0   1   6      599.06      655.80     23.19 o
   1   1   6      631.42      582.01     20.82 o
   2   1   6       64.40       59.00      8.30 o
   3   1   6      412.19      446.38     21.99 o
   4   1   6     4673.84     4713.27    106.50 o
   5   1   6      596.48      606.43     18.76 o
   6   1   6      662.00      640.90     22.41 o
   7   1   6      214.14      237.06     19.70 o
   8   1   6       39.10       45.05     10.68 o
   9   1   6      138.74      145.03     18.57 o
  10   1   6      288.45      303.30     35.95 o
 -13   2   6       52.87       95.10     25.63 o
 -12   2   6        5.71       41.60     23.02 o
 -11   2   6      414.78      435.41     32.51 o
 -10   2   6      260.02      246.43     19.40 o
  -9   2   6      121.94      100.63     12.27 o
  -8   2   6        0.97       27.06      6.86 o
  -7   2   6     1324.02     1385.96     36.93 o
  -6   2   6      634.89      658.68     17.44 o
  -5   2   6    15166.64    15083.05    264.35 o
  -4   2   6      694.31      699.28     25.52 o
  -3   2   6      460.67      433.46     16.56 o
  -2   2   6       19.05       50.32      6.38 o
  -1   2   6     1674.64     1824.10     45.47 o
   0   2   6     6772.55     7136.55    167.60 o
   1   2   6      481.77      483.43     19.71 o
   2   2   6     1000.32     1104.73     23.19 o
   3   2   6     2405.56     2386.31     58.73 o
   4   2   6      622.25      623.13     20.49 o
   5   2   6     5713.27     5635.53    176.30 o
   6   2   6      538.30      581.38     23.11 o
   7   2   6       49.29       57.98     12.10 o
   8   2   6        7.07       32.58     11.72 o
   9   2   6       97.93      144.56     23.48 o
  10   2   6        0.93       40.52     13.89 o
 -13   3   6        7.49       34.50     30.80 o
 -12   3   6       11.98       48.70     30.16 o
 -11   3   6     1104.35     1148.73    111.32 o
 -10   3   6       67.90       96.77     15.17 o
  -9   3   6      390.16      400.12     19.31 o
  -8   3   6        1.89       41.59      9.64 o
  -7   3   6     4265.14     4311.32    110.33 o
  -6   3   6      250.26      287.02     17.76 o
  -5   3   6     1092.86     1128.60     24.15 o
  -4   3   6      352.60      336.96     17.15 o
  -3   3   6     2029.27     2176.83     39.74 o
  -2   3   6      434.15      453.16     17.00 o
  -1   3   6    13465.78    12928.58    290.21 o
   0   3   6       53.32       72.48     10.00 o
   1   3   6     2541.17     2473.90     47.58 o
   2   3   6      317.50      334.80     17.09 o
   3   3   6       25.37       46.38      7.53 o
   4   3   6       77.47       63.42     15.93 o
   5   3   6     1138.90     1148.69     40.63 o
   6   3   6       50.32       80.55     12.91 o
   7   3   6       84.81      136.91     16.45 o
   8   3   6      116.18       93.99     17.74 o
   9   3   6      257.72      231.06     27.07 o
  10   3   6        2.36       22.63     12.20 o
 -13   4   6       10.16      103.77     24.38 o
 -12   4   6      211.10      208.85     30.36 o
 -11   4   6      858.53      818.35     54.99 o
 -10   4   6     1177.43     1149.15     81.70 o
  -9   4   6      120.32       98.18     13.38 o
  -8   4   6       33.65       38.38     10.27 o
  -7   4   6      113.19      149.52     15.54 o
  -6   4   6     1333.10     1332.02     36.41 o
  -5   4   6     5243.29     5376.01    113.72 o
  -4   4   6      950.05      951.08     22.83 o
  -3   4   6      647.41      761.56     30.60 o
  -2   4   6     1480.84     1437.53     27.47 o
  -1   4   6       15.32       36.75      6.22 o
   0   4   6     5209.49     5339.46     95.00 o
   1   4   6      237.69      235.29     14.67 o
   2   4   6       21.65       39.45      6.66 o
   3   4   6     1837.47     1910.25     55.06 o
   4   4   6      443.38      434.85     16.83 o
   5   4   6     2018.32     2086.53     95.67 o
   6   4   6      426.77      409.86     22.44 o
   7   4   6        0.86       44.99     14.07 o
   8   4   6      100.66      190.33     21.50 o
   9   4   6      225.30      239.19     29.86 o
  10   4   6       89.10       66.75     19.09 o
 -12   5   6      919.52      769.98    143.89 o
 -11   5   6        0.14       10.00     14.46 o
 -10   5   6       79.75       73.25     22.29 o
  -9   5   6       76.38       89.83     13.53 o
  -8   5   6       38.68       39.62     12.29 o
  -7   5   6      912.60      919.59     34.70 o
  -6   5   6     4229.22     4238.96    122.12 o
  -5   5   6      475.56      423.24     18.14 o
  -4   5   6      873.08      928.67     26.91 o
  -3   5   6       39.33       55.95      8.40 o
  -2   5   6     1008.46     1015.51     26.60 o
  -1   5   6      508.29      522.63     24.98 o
   0   5   6      196.86      216.48     13.95 o
   1   5   6     1017.29     1033.51     29.39 o
   2   5   6       29.23       44.34     10.20 o
   3   5   6      116.42      123.34     13.54 o
   4   5   6      696.95      727.72     27.80 o
   5   5   6       60.06       62.48     14.74 o
   6   5   6      189.14      172.98     15.41 o
   7   5   6        0.43       29.77     13.65 o
   8   5   6        1.81       17.32     13.50 o
   9   5   6        0.39       52.30     23.28 o
 -12   6   6       14.60       73.99     20.69 o
 -11   6   6       28.32       90.20     16.26 o
 -10   6   6      577.14      576.48     48.10 o
  -9   6   6      199.12      164.00     20.68 o
  -8   6   6       48.18       48.22     14.67 o
  -7   6   6       81.34       74.70     14.82 o
  -6   6   6      723.86      680.93     30.09 o
  -5   6   6      168.58      233.94     20.15 o
  -4   6   6       40.03       54.96     10.00 o
  -3   6   6      351.67      354.23     21.64 o
  -2   6   6     1406.03     1346.81     41.08 o
  -1   6   6      370.74      388.33     15.75 o
   0   6   6     4861.09     4803.83    139.71 o
   1   6   6        4.26       35.01     18.81 o
   2   6   6       61.15       55.46      9.51 o
   3   6   6      206.31      234.68     19.42 o
   4   6   6      240.95      262.73     16.21 o
   5   6   6      515.45      473.51     35.79 o
   6   6   6      221.99      253.96     25.09 o
   7   6   6       23.41       43.33     16.63 o
   8   6   6      177.12      121.21     21.37 o
   9   6   6        8.19       60.22     16.36 o
 -11   7   6      513.98      390.75     57.33 o
 -10   7   6      449.64      392.12     47.34 o
  -9   7   6       41.40       81.77     22.71 o
  -8   7   6      172.17      157.61     18.43 o
  -7   7   6     1133.24     1053.45     71.36 o
  -6   7   6      512.25      399.80     19.79 o
  -5   7   6      152.35      121.19     16.55 o
  -4   7   6      881.83      820.89     36.08 o
  -3   7   6       67.84       67.55     11.45 o
  -2   7   6        4.06       27.30     13.38 o
  -1   7   6     1227.94     1203.42     43.03 o
   0   7   6      214.18      220.17     18.16 o
   1   7   6      789.93      784.99     34.41 o
   2   7   6        2.82       25.18      9.72 o
   3   7   6        6.38       24.19     17.33 o
   4   7   6      278.74      328.30     28.48 o
   5   7   6        0.59       28.51     19.89 o
   6   7   6       14.68       52.10     20.65 o
   7   7   6        5.48       69.40     22.77 o
   8   7   6       22.75       53.31     23.11 o
 -10   8   6       33.23       61.06     20.24 o
  -9   8   6       12.02       16.44     13.62 o
  -8   8   6        1.16       22.22     15.06 o
  -7   8   6        8.67       29.79     19.40 o
  -6   8   6       38.55       48.06     14.02 o
  -5   8   6      780.87      832.99     62.80 o
  -4   8   6      209.69      231.84     14.48 o
  -3   8   6        3.90       32.05      8.40 o
  -2   8   6      176.06      158.82     14.18 o
  -1   8   6       71.11       58.05     13.01 o
   0   8   6      158.86      181.37     17.14 o
   1   8   6        2.20       17.24      9.89 o
   2   8   6       76.52      103.43     16.65 o
   3   8   6      627.88      571.43     39.03 o
   4   8   6       47.27       85.25     16.83 o
   5   8   6     1010.96      936.40    125.37 o
   6   8   6        7.08       19.37     19.09 o
   7   8   6       12.32       49.40     17.86 o
  -8   9   6       65.84      109.18     20.15 o
  -7   9   6       38.84       66.77     20.00 o
  -6   9   6       60.01      101.86     19.76 o
  -5   9   6       82.41      126.23     19.06 o
  -4   9   6       32.19       36.20     16.19 o
  -3   9   6       92.18       86.24     17.83 o
  -2   9   6      168.97      158.89     16.20 o
  -1   9   6      614.20      567.07     32.63 o
   0   9   6        1.36       28.31     12.94 o
   1   9   6      167.18      157.28     19.72 o
   2   9   6        6.70       28.15     14.90 o
   3   9   6       35.44       38.92     18.28 o
   4   9   6       26.77       55.38     14.90 o
   5   9   6      316.03      322.58     34.54 o
  -7  10   6       45.41       70.69     24.49 o
  -6  10   6       15.16       93.95     17.99 o
  -5  10   6       99.68      107.62     23.47 o
  -4  10   6       79.20       80.05     17.44 o
  -3  10   6       27.55       59.93     15.19 o
  -2  10   6       14.41       43.13     15.43 o
  -1  10   6        0.06       38.42     20.92 o
   0  10   6      256.81      247.92     25.90 o
   1  10   6        0.12       23.35     16.67 o
   2  10   6        1.13       15.98     13.72 o
   3  10   6       34.38       95.06     28.84 o
   4  10   6        4.52       47.81     27.76 o
  -4  11   6       52.66       48.25     22.69 o
  -3  11   6        5.05       67.67     20.78 o
  -2  11   6       13.24       57.49     24.16 o
  -1  11   6        0.91       29.10     34.65 o
   0  11   6        7.22       56.49     24.63 o
   1  11   6       30.59       -9.63     29.63 o
 -13   0   7       52.11       52.15     27.85 o
 -11   0   7     2032.96     2061.75    364.85 o
  -9   0   7     1454.88     1428.17     68.05 o
  -7   0   7      831.92      853.18     34.97 o
  -5   0   7     1466.15     1576.70     42.28 o
  -3   0   7     4282.46     4328.56    131.68 o
  -1   0   7     7943.71     7958.86    246.81 o
   1   0   7     8846.90     9401.57    228.56 o
   3   0   7      425.05      471.53     30.64 o
   5   0   7     2451.49     2522.26    112.95 o
   7   0   7      775.17      755.33     45.39 o
   9   0   7       33.73       59.59     20.19 o
 -13   1   7        0.30       46.15     20.95 o
 -12   1   7      123.47      133.32     26.04 o
 -11   1   7      296.20      339.93     26.96 o
 -10   1   7     1060.90     1043.69     48.51 o
  -9   1   7      765.78      720.67     35.07 o
  -8   1   7       15.92       44.77      9.63 o
  -7   1   7      900.02      961.06     26.83 o
  -6   1   7        0.07       35.56     11.78 o
  -5   1   7     8698.25     8821.36    153.38 o
  -4   1   7     3289.14     3253.41     59.47 o
  -3   1   7     1992.04     2028.82     45.40 o
  -2   1   7      267.08      271.81     11.68 o
  -1   1   7     2281.54     2329.69     53.63 o
   0   1   7     2551.20     2516.39     45.15 o
   1   1   7     9868.11     9662.49    168.66 o
   2   1   7      101.10      110.17      8.72 o
   3   1   7       11.03       25.87      9.99 o
   4   1   7      262.78      269.73     22.42 o
   5   1   7       38.09       48.36     10.89 o
   6   1   7      355.72      353.93     17.86 o
   7   1   7       26.51       70.99     18.44 o
   8   1   7        0.42       22.17     15.13 o
   9   1   7       87.95       98.05     17.99 o
  10   1   7        2.60       24.56     22.28 o
 -13   2   7        8.98        8.04     40.47 o
 -12   2   7      401.92      356.83     35.91 o
 -11   2   7       93.21      213.83     23.19 o
 -10   2   7      170.96      204.41     19.20 o
  -9   2   7      436.69      404.24     20.31 o
  -8   2   7      648.75      643.71     21.78 o
  -7   2   7        0.05       50.69      7.59 o
  -6   2   7     4574.66     4617.29     96.92 o
  -5   2   7       72.70       81.31     11.23 o
  -4   2   7     6611.11     6737.05    118.35 o
  -3   2   7      102.08      124.05     10.82 o
  -2   2   7       38.97       57.00     12.69 o
  -1   2   7     3354.51     3520.70     63.54 o
   0   2   7     7281.44     7041.12    123.50 o
   1   2   7      294.65      313.63     16.45 o
   2   2   7     3398.64     3544.32     75.51 o
   3   2   7      119.70      136.91     18.22 o
   4   2   7      679.27      704.24     26.46 o
   5   2   7     1481.74     1579.41     55.64 o
   6   2   7      266.46      278.61     18.78 o
   7   2   7      243.88      264.00     21.96 o
   8   2   7       37.09       60.18     15.13 o
   9   2   7        6.26       50.79     22.69 o
  10   2   7      284.49      281.56     34.61 o
 -13   3   7      106.33      113.00     23.26 o
 -12   3   7       61.05       83.58     26.11 o
 -11   3   7      171.25      138.33     21.04 o
 -10   3   7     3571.56     3088.09    292.61 o
  -9   3   7       12.64       43.78     11.86 o
  -8   3   7      161.08      174.76     19.69 o
  -7   3   7      404.09      452.52     23.79 o
  -6   3   7       32.28       56.40     12.93 o
  -5   3   7      445.45      471.59     25.49 o
  -4   3   7     2578.72     2585.33     56.86 o
  -3   3   7      282.37      344.40     17.70 o
  -2   3   7      225.78      222.30     12.35 o
  -1   3   7      318.05      308.20     16.17 o
   0   3   7     3217.27     3367.38     64.75 o
   1   3   7       21.44       49.35     10.20 o
   2   3   7       10.26       20.05      6.06 o
   3   3   7      762.37      793.12     25.18 o
   4   3   7      726.33      741.01     27.42 o
   5   3   7       10.21       48.95     15.11 o
   6   3   7     1253.08     1384.56     60.76 o
   7   3   7        9.91       47.29     12.89 o
   8   3   7       40.49       82.13     15.50 o
   9   3   7       13.80       35.09     15.80 o
 -13   4   7       36.00       94.62     26.97 o
 -12   4   7       10.25       78.17     24.58 o
 -11   4   7      545.05      500.81     36.84 o
 -10   4   7      132.69      160.15     22.51 o
  -9   4   7      106.28      106.61     16.08 o
  -8   4   7       20.24       41.37      9.96 o
  -7   4   7       55.12       67.55      9.96 o
  -6   4   7     1645.34     1648.51     47.70 o
  -5   4   7     1619.12     1702.83     44.57 o
  -4   4   7     3128.22     3116.17     67.26 o
  -3   4   7     1572.54     1698.52     38.59 o
  -2   4   7      227.67      226.23     14.55 o
  -1   4   7     2549.65     2498.78     55.52 o
   0   4   7     3194.76     3204.03     69.21 o
   1   4   7      412.56      448.72     15.19 o
   2   4   7     1258.74     1290.98     37.26 o
   3   4   7      310.93      363.21     17.94 o
   4   4   7      350.58      357.79     16.93 o
   5   4   7      456.76      403.77     22.75 o
   6   4   7       39.42       41.49     14.49 o
   7   4   7      193.65      179.56     19.85 o
   8   4   7        3.50       48.37     13.60 o
   9   4   7       80.96      124.60     20.63 o
 -12   5   7        4.81       73.94     20.94 o
 -11   5   7      250.94      237.01     25.16 o
 -10   5   7      278.93      269.75     17.21 o
  -9   5   7       24.70       54.95     12.59 o
  -8   5   7      254.97      253.14     14.32 o
  -7   5   7     3740.03     3560.82    203.47 o
  -6   5   7       87.65      135.68     15.65 o
  -5   5   7     6441.89     6578.98    187.49 o
  -4   5   7       75.24       79.46     13.85 o
  -3   5   7      126.92      140.32     12.73 o
  -2   5   7       37.04       57.42      7.57 o
  -1   5   7      371.17      430.05     17.05 o
   0   5   7      169.74      174.54     14.89 o
   1   5   7     2315.76     2344.31     70.20 o
   2   5   7        2.88       25.41      7.56 o
   3   5   7        1.48       37.62     14.78 o
   4   5   7       99.15       68.78     21.17 o
   5   5   7      208.83      252.61     16.69 o
   6   5   7      326.22      367.26     25.61 o
   7   5   7       15.36       53.94     15.75 o
   8   5   7       34.59       92.74     19.42 o
   9   5   7        1.29       34.16     28.29 o
 -11   6   7      229.36      176.17     21.61 o
 -10   6   7      194.27      166.84     19.03 o
  -9   6   7     1598.93     1402.56    139.92 o
  -8   6   7      130.81      154.94     13.63 o
  -7   6   7       55.66       46.01     20.72 o
  -6   6   7        3.30       58.03     13.47 o
  -5   6   7      137.83      176.57     20.84 o
  -4   6   7        0.32       54.81     14.27 o
  -3   6   7      873.86      852.34     33.60 o
  -2   6   7      201.43      141.60     15.75 o
  -1   6   7      720.88      683.34     23.79 o
   0   6   7      334.68      344.95     15.55 o
   1   6   7      273.10      277.26     20.38 o
   2   6   7       81.10       83.11     14.77 o
   3   6   7      109.60      139.86     19.76 o
   4   6   7      248.38      244.43     22.25 o
   5   6   7     1160.04     1157.70     71.40 o
   6   6   7       89.04       78.76     19.53 o
   7   6   7      213.94      167.72     26.85 o
   8   6   7        0.52       63.96     24.38 o
 -11   7   7      117.01       99.49     26.35 o
 -10   7   7      349.92      314.94     37.24 o
  -9   7   7      113.10       69.83     15.84 o
  -8   7   7      271.44      224.16     18.59 o
  -7   7   7      129.94      137.10     13.74 o
  -6   7   7      127.02      129.78     13.76 o
  -5   7   7     1992.58     1870.37     78.13 o
  -4   7   7      428.26      410.11     20.30 o
  -3   7   7      351.73      318.33     16.55 o
  -2   7   7      315.54      308.03     18.77 o
  -1   7   7      311.29      320.83     17.77 o
   0   7   7      694.81      683.33     35.74 o
   1   7   7      442.32      423.71     21.22 o
   2   7   7       54.39      112.48     15.00 o
   3   7   7       50.25       71.49     14.88 o
   4   7   7       16.70       40.77     16.10 o
   5   7   7        9.63       31.41     16.57 o
   6   7   7      174.62      145.28     22.72 o
   7   7   7       41.32       98.45     22.39 o
 -10   8   7       42.68      -54.86     62.69 o
  -9   8   7       68.23       29.94     27.98 o
  -8   8   7      280.33      225.94     26.19 o
  -7   8   7       29.89       80.57     17.92 o
  -6   8   7      186.66      167.49     21.47 o
  -5   8   7      187.90      166.79     20.56 o
  -4   8   7      409.03      405.76     26.35 o
  -3   8   7       30.88       19.75     13.03 o
  -2   8   7       16.20       39.78     13.59 o
  -1   8   7       14.22       25.31     13.39 o
   0   8   7      545.16      506.16     41.94 o
   1   8   7       36.80       52.64     12.75 o
   2   8   7      451.85      420.48     40.16 o
   3   8   7       86.80       84.96     16.29 o
   4   8   7      175.74      187.45     21.11 o
   5   8   7       21.27       38.43     16.37 o
   6   8   7       36.97       92.56     16.50 o
  -8   9   7      108.25      209.04     23.50 o
  -7   9   7      112.35      135.11     22.62 o
  -6   9   7       26.03       75.87     19.15 o
  -5   9   7       51.71      101.15     21.69 o
  -4   9   7       70.78      104.11     18.85 o
  -3   9   7      115.13      132.30     18.39 o
  -2   9   7        0.19       30.07      9.83 o
  -1   9   7        3.15       20.97     12.50 o
   0   9   7      259.11      194.45     20.14 o
   1   9   7       12.30       10.33     16.51 o
   2   9   7       82.92       66.16     13.01 o
   3   9   7        8.53       46.96     16.15 o
   4   9   7      204.25      210.69     30.57 o
   5   9   7       55.52      113.42     26.59 o
  -6  10   7        8.54       48.22     22.86 o
  -5  10   7       22.01       44.98     16.01 o
  -4  10   7       31.00       40.74     16.43 o
  -3  10   7       21.11       63.98     21.53 o
  -2  10   7      100.61      110.48     19.59 o
  -1  10   7      197.83      167.69     24.85 o
   0  10   7       85.05       90.41     15.34 o
   1  10   7       84.78       81.92     23.30 o
   2  10   7       26.26       67.26     22.14 o
   3  10   7        0.50       23.20     23.05 o
 -12   0   8        2.26       30.28     25.12 o
 -10   0   8     1822.79     1901.81    112.74 o
  -8   0   8       91.90       59.79     25.33 o
  -6   0   8     1301.71     1350.96     50.32 o
  -4   0   8    17165.59    16093.14    545.10 o
  -2   0   8     3546.57     3538.46     87.98 o
   0   0   8      355.70      350.38     25.41 o
   2   0   8      564.60      576.33     26.70 o
   4   0   8      445.14      379.63     22.05 o
   6   0   8     4614.50     4117.45    339.79 o
   8   0   8      269.46      178.63     38.16 o
 -13   1   8       24.83      106.01     25.95 o
 -12   1   8        0.60       80.19     25.92 o
 -11   1   8      183.22      230.50     33.55 o
 -10   1   8      874.66      821.30     36.37 o
  -9   1   8     1012.73     1003.60     43.66 o
  -8   1   8     2666.86     2843.82     87.44 o
  -7   1   8        3.14        6.81     11.15 o
  -6   1   8      979.41     1023.26     30.53 o
  -5   1   8     1970.97     1950.22     43.69 o
  -4   1   8       99.36      137.30     15.79 o
  -3   1   8      340.26      306.76     16.21 o
  -2   1   8      292.40      292.67     15.48 o
  -1   1   8       39.98       49.27      6.86 o
   0   1   8     3580.35     3504.16     62.29 o
   1   1   8      491.71      511.53     18.34 o
   2   1   8     1896.68     1901.12     51.12 o
   3   1   8      210.91      206.68     19.73 o
   4   1   8       23.99       41.86     11.41 o
   5   1   8      735.90      733.49     32.21 o
   6   1   8      231.37      271.08     17.41 o
   7   1   8       36.74       70.22     19.76 o
   8   1   8       30.73       94.42     22.81 o
   9   1   8        0.05       40.78     16.76 o
 -13   2   8      102.85      139.20     24.41 o
 -12   2   8       14.47       94.13     21.74 o
 -11   2   8       63.01       68.76     13.52 o
 -10   2   8      249.52      305.47     22.07 o
  -9   2   8     2194.36     2183.69     97.98 o
  -8   2   8      253.27      295.28     19.59 o
  -7   2   8      144.94      126.13     14.22 o
  -6   2   8      294.91      298.49     25.15 o
  -5   2   8      462.26      432.29     21.93 o
  -4   2   8     3804.78     3811.62     79.98 o
  -3   2   8     1802.38     1907.99     45.46 o
  -2   2   8     1350.70     1280.25     29.17 o
  -1   2   8      303.87      292.36     18.58 o
   0   2   8       71.20       69.15      8.62 o
   1   2   8     7398.93     7284.42    153.14 o
   2   2   8       34.28       47.57     11.05 o
   3   2   8     1033.74     1044.94     36.60 o
   4   2   8      399.00      379.47     17.02 o
   5   2   8       67.68       67.97     14.90 o
   6   2   8      379.17      355.69     26.93 o
   7   2   8      702.36      769.68     67.59 o
   8   2   8       22.93       40.76     18.07 o
   9   2   8        0.96       26.64     14.13 o
 -13   3   8      170.74      116.09     25.42 o
 -12   3   8        0.85       48.40     22.58 o
 -11   3   8     1241.89     1101.04     65.89 o
 -10   3   8       41.19       35.20     12.79 o
  -9   3   8     1732.43     1851.07     73.35 o
  -8   3   8        0.24       28.48     17.44 o
  -7   3   8       60.25       72.21     10.43 o
  -6   3   8      382.79      384.12     20.76 o
  -5   3   8     5595.48     5465.23    136.42 o
  -4   3   8       76.61       86.51      9.91 o
  -3   3   8     4761.70     4673.92    102.73 o
  -2   3   8       33.32       69.32     16.16 o
  -1   3   8      166.87      183.40     12.32 o
   0   3   8      483.25      509.31     23.08 o
   1   3   8       10.71       38.29     11.79 o
   2   3   8       30.92       52.42     10.42 o
   3   3   8      822.51      830.54     30.97 o
   4   3   8        8.15       65.45     13.30 o
   5   3   8      362.01      377.51     20.42 o
   6   3   8        1.49       12.64     20.93 o
   7   3   8      187.37      186.41     19.21 o
   8   3   8        2.94       38.15     17.60 o
   9   3   8       12.57       37.46     15.57 o
 -12   4   8        7.99       65.74     25.69 o
 -11   4   8        2.67       43.74     13.07 o
 -10   4   8      236.25      237.38     20.52 o
  -9   4   8     1303.01     1333.55     89.34 o
  -8   4   8        6.31       35.65     14.65 o
  -7   4   8     1145.56     1168.45     49.00 o
  -6   4   8       26.20       56.99     11.16 o
  -5   4   8     1099.36     1076.17     33.15 o
  -4   4   8     1582.34     1624.27     43.48 o
  -3   4   8       62.34       60.90     10.20 o
  -2   4   8        9.02       26.66     10.33 o
  -1   4   8      192.64      195.36     16.97 o
   0   4   8      320.86      318.81     23.11 o
   1   4   8     2928.01     3067.69     87.74 o
   2   4   8      197.58      259.99     19.58 o
   3   4   8      398.74      414.76     21.69 o
   4   4   8       28.31       43.58     10.63 o
   5   4   8      420.01      419.23     32.41 o
   6   4   8      720.30      669.51     61.74 o
   7   4   8      331.06      349.05     32.90 o
   8   4   8        4.83       33.99     17.54 o
 -12   5   8       39.53       69.97     23.74 o
 -11   5   8        1.71        8.59     16.10 o
 -10   5   8      764.83      678.66     40.92 o
  -9   5   8      121.37      167.11     19.98 o
  -8   5   8     1069.49     1093.61     73.44 o
  -7   5   8      449.62      403.55     20.97 o
  -6   5   8     1676.99     1634.93     68.93 o
  -5   5   8       67.90       61.85     18.16 o
  -4   5   8      283.35      322.53     21.30 o
  -3   5   8      304.25      313.92     22.04 o
  -2   5   8      132.98      121.41     13.21 o
  -1   5   8        4.50       41.74     10.23 o
   0   5   8     2154.45     2142.22     63.27 o
   1   5   8      287.69      286.98     19.59 o
   2   5   8     1663.76     1610.91     72.56 o
   3   5   8       63.20       41.31     11.03 o
   4   5   8        0.24       28.53     11.07 o
   5   5   8       10.08       28.30     19.35 o
   6   5   8      128.43      160.87     18.17 o
   7   5   8        0.82       21.52     28.25 o
   8   5   8       90.55       64.00     18.40 o
 -11   6   8        0.12       77.07     23.22 o
 -10   6   8      634.86      569.54     54.56 o
  -9   6   8      197.54      230.34     18.33 o
  -8   6   8       41.23       90.44     14.14 o
  -7   6   8       43.66       81.47     13.27 o
  -6   6   8       11.40       40.83     14.54 o
  -5   6   8       67.64       58.90     18.32 o
  -4   6   8     3280.63     3342.85    145.57 o
  -3   6   8      333.28      301.21     17.82 o
  -2   6   8      696.78      673.36     29.25 o
  -1   6   8      164.94      189.98     18.36 o
   0   6   8      130.02      144.50     20.32 o
   1   6   8        8.36       24.64     11.37 o
   2   6   8       59.20       53.13     14.05 o
   3   6   8       15.17       63.09     21.12 o
   4   6   8       18.91       71.35     16.22 o
   5   6   8      166.40      232.87     21.31 o
   6   6   8      279.88      250.43     27.92 o
   7   6   8        3.01       50.90     21.95 o
 -10   7   8        0.37       43.69     16.48 o
  -9   7   8        2.05        7.04     17.52 o
  -8   7   8      148.62      173.04     24.73 o
  -7   7   8        1.14       14.98     13.28 o
  -6   7   8       78.43       85.17     13.93 o
  -5   7   8     1373.97     1263.98     85.37 o
  -4   7   8      358.81      336.71     18.33 o
  -3   7   8      321.08      357.39     24.95 o
  -2   7   8      140.82      148.43     17.64 o
  -1   7   8       86.12      110.01     17.64 o
   0   7   8      737.81      739.15     31.66 o
   1   7   8        4.62       25.53     14.44 o
   2   7   8      448.40      411.52     30.88 o
   3   7   8        2.74       31.34     16.11 o
   4   7   8      124.73      101.84     23.42 o
   5   7   8      163.07      149.05     23.29 o
   6   7   8      242.93      194.23     23.43 o
  -9   8   8      368.95      356.47     34.26 o
  -8   8   8       90.49       79.81     17.60 o
  -7   8   8      236.93      290.51     32.91 o
  -6   8   8      136.15      147.62     20.63 o
  -5   8   8       47.58       63.03     17.34 o
  -4   8   8        6.20       40.15     14.44 o
  -3   8   8       44.38       79.38     15.12 o
  -2   8   8       23.85       24.04     15.41 o
  -1   8   8        9.98       35.00     13.16 o
   0   8   8      260.80      217.59     21.50 o
   1   8   8      620.65      522.89     42.43 o
   2   8   8      114.69       97.93     15.85 o
   3   8   8       15.30       56.30     15.86 o
   4   8   8        3.85        5.04     14.65 o
   5   8   8        1.06       45.70     17.03 o
  -8   9   8       66.70      106.15     22.72 o
  -7   9   8       38.37       55.34     23.07 o
  -6   9   8       58.50      117.90     21.86 o
  -5   9   8      226.31      233.45     29.86 o
  -4   9   8       72.10       60.97     32.13 o
  -3   9   8      748.51      671.31     64.87 o
  -2   9   8        0.49       30.61     13.61 o
  -1   9   8        7.25       45.93     18.96 o
   0   9   8        2.64       30.83     13.12 o
   1   9   8       59.23       61.61     18.17 o
   2   9   8        0.29       48.52     18.46 o
   3   9   8        0.17       24.00     12.07 o
   4   9   8       95.37      107.32     24.87 o
  -5  10   8        8.41       69.97     18.95 o
  -4  10   8       85.83      112.63     32.83 o
  -3  10   8        0.77       51.18     28.14 o
  -2  10   8        0.42       48.30     28.71 o
  -1  10   8       47.32      104.24     22.36 o
   0  10   8       24.03       90.61     24.52 o
   1  10   8      107.46      128.84     21.73 o
 -13   0   9      559.52      677.46     96.45 o
 -11   0   9       41.63       95.67     30.83 o
  -9   0   9      526.81      426.33     31.51 o
  -7   0   9     1596.99     1678.77     70.88 o
  -5   0   9     1980.67     1916.30     73.66 o
  -3   0   9     6828.73     6464.25    193.11 o
  -1   0   9        1.66       42.35     10.87 o
   1   0   9     2495.12     2335.64     86.35 o
   3   0   9     3654.48     3613.61    154.69 o
   5   0   9        6.42       20.19     23.05 o
   7   0   9      217.09      125.96     33.68 o
 -13   1   9       98.13      123.50     20.85 o
 -12   1   9       67.19      126.29     25.76 o
 -11   1   9       10.82       32.51     14.30 o
 -10   1   9      191.51      171.69     16.02 o
  -9   1   9     3999.66     3572.52    268.98 o
  -8   1   9      219.64      253.16     19.46 o
  -7   1   9     1979.20     2067.03     63.75 o
  -6   1   9        0.42       48.23     10.09 o
  -5   1   9        0.79       56.15     10.86 o
  -4   1   9     3561.11     3543.61     76.30 o
  -3   1   9     3688.81     3646.19     79.23 o
  -2   1   9      747.35      771.48     20.85 o
  -1   1   9       68.66       96.93      8.19 o
   0   1   9        1.36       15.41     16.12 o
   1   1   9     1515.44     1565.53     41.43 o
   2   1   9      610.10      626.35     22.92 o
   3   1   9       58.47       40.36     14.68 o
   4   1   9       55.90       58.32     11.39 o
   5   1   9      121.16      171.34     21.02 o
   6   1   9       40.24       58.11     13.26 o
   7   1   9      313.39      351.29     33.46 o
   8   1   9        0.38       65.49     40.15 o
 -13   2   9      120.62      133.53     27.77 o
 -12   2   9      172.69      182.29     28.47 o
 -11   2   9       11.05       19.04     14.61 o
 -10   2   9      980.19      837.36     48.08 o
  -9   2   9      126.70      184.29     16.33 o
  -8   2   9     1736.14     1784.83     75.88 o
  -7   2   9      166.77      179.72     20.32 o
  -6   2   9       11.37       57.36      8.82 o
  -5   2   9       16.80       61.43      8.83 o
  -4   2   9      135.59      132.87     13.70 o
  -3   2   9     1320.29     1328.46     39.72 o
  -2   2   9     2371.35     2271.13     57.70 o
  -1   2   9      483.60      477.48     15.80 o
   0   2   9      830.51      835.60     24.09 o
   1   2   9      774.49      776.30     24.69 o
   2   2   9     1434.44     1470.31     44.75 o
   3   2   9      180.58      222.91     22.95 o
   4   2   9        6.31       31.08     14.78 o
   5   2   9       21.27       84.59     15.40 o
   6   2   9      517.23      493.90     46.73 o
   7   2   9        1.72       27.73     17.61 o
   8   2   9      599.28      486.72     58.00 o
 -12   3   9      143.27      122.83     43.42 o
 -11   3   9        0.05       26.96      9.79 o
 -10   3   9      161.42      175.22     20.43 o
  -9   3   9      129.18      135.85     16.94 o
  -8   3   9      358.71      374.00     19.61 o
  -7   3   9       64.39       96.05     16.02 o
  -6   3   9      515.86      486.43     18.20 o
  -5   3   9     1506.58     1486.77     43.88 o
  -4   3   9     7272.48     7250.99    222.35 o
  -3   3   9        0.98       35.74     11.00 o
  -2   3   9      608.58      559.89     17.99 o
  -1   3   9       32.80       68.91      9.13 o
   0   3   9      292.80      312.86     20.08 o
   1   3   9       21.28       65.06     17.16 o
   2   3   9     3579.30     3660.07    114.58 o
   3   3   9       20.60       22.57     17.83 o
   4   3   9      311.07      285.39     28.53 o
   5   3   9       26.76       51.56     16.39 o
   6   3   9       28.78       71.55     15.78 o
   7   3   9        4.74       30.27     30.59 o
   8   3   9       41.82       85.28     16.81 o
 -12   4   9        9.94       64.44     25.18 o
 -11   4   9        2.60       25.30     17.00 o
 -10   4   9       57.58       85.86     15.86 o
  -9   4   9      120.56      140.28     17.65 o
  -8   4   9     1367.90     1415.75     58.36 o
  -7   4   9      558.21      600.81     29.04 o
  -6   4   9       39.76       51.84     10.51 o
  -5   4   9       12.00       66.82     15.34 o
  -4   4   9      347.89      352.20     19.31 o
  -3   4   9      836.80      817.67     26.64 o
  -2   4   9     2167.13     2140.92     62.19 o
  -1   4   9       28.76       39.54     10.74 o
   0   4   9      244.88      286.60     19.02 o
   1   4   9      515.35      452.08     22.73 o
   2   4   9      318.25      327.00     18.39 o
   3   4   9      568.81      572.22     29.90 o
   4   4   9       60.79       74.01     16.94 o
   5   4   9        1.28       51.75     19.63 o
   6   4   9      318.92      324.89     30.88 o
   7   4   9       64.03       93.47     20.15 o
   8   4   9      170.95      235.64     34.74 o
 -12   5   9      142.22      135.42     41.52 o
 -11   5   9        0.66       27.96     18.26 o
 -10   5   9       19.17       41.87     15.23 o
  -9   5   9      934.86      985.07     78.97 o
  -8   5   9      266.37      295.85     19.70 o
  -7   5   9       15.79       34.75     14.23 o
  -6   5   9        2.86       40.43     11.54 o
  -5   5   9        3.81       67.55     14.47 o
  -4   5   9       68.15       74.99     13.42 o
  -3   5   9      762.74      823.70     28.70 o
  -2   5   9      295.27      328.54     19.70 o
  -1   5   9       44.16       38.41     13.64 o
   0   5   9      540.35      546.10     24.98 o
   1   5   9     1273.71     1272.79     60.14 o
   2   5   9      258.91      280.25     16.65 o
   3   5   9       12.83       27.34     18.61 o
   4   5   9      109.52      181.27     17.00 o
   5   5   9       39.91       99.53     23.89 o
   6   5   9       16.28       69.71     19.39 o
   7   5   9      391.58      321.67     32.15 o
 -11   6   9        0.61       39.24     20.08 o
 -10   6   9       40.21       48.54     13.64 o
  -9   6   9        1.44       54.50     16.21 o
  -8   6   9        1.01       40.18     14.09 o
  -7   6   9      702.56      691.10     39.34 o
  -6   6   9       52.90       72.63     13.73 o
  -5   6   9      135.11      133.44     19.23 o
  -4   6   9       32.35       69.70     11.76 o
  -3   6   9     1246.30     1254.61     62.74 o
  -2   6   9       38.60       51.21     10.42 o
  -1   6   9       45.38       61.06     13.72 o
   0   6   9      497.73      463.83     21.31 o
   1   6   9      843.87      767.64     36.40 o
   2   6   9      256.23      209.58     17.22 o
   3   6   9      832.84      850.70     78.15 o
   4   6   9        0.53       54.91     15.06 o
   5   6   9        7.93       32.93     15.05 o
   6   6   9        1.31       98.74     19.77 o
 -10   7   9       21.27       64.33     20.33 o
  -9   7   9      340.95      306.08     36.14 o
  -8   7   9       68.56      121.59     19.30 o
  -7   7   9      234.70      253.21     18.38 o
  -6   7   9       57.82       69.96     13.53 o
  -5   7   9        1.53       47.10     18.25 o
  -4   7   9      446.46      436.57     25.59 o
  -3   7   9       93.96      153.72     19.46 o
  -2   7   9       32.80       55.01     19.12 o
  -1   7   9       76.23       64.44     13.28 o
   0   7   9       89.74       95.77     14.75 o
   1   7   9      100.26       86.04     15.62 o
   2   7   9      155.45      163.01     18.73 o
   3   7   9        4.25       59.24     20.75 o
   4   7   9        4.79       64.88     17.67 o
   5   7   9       64.74       83.50     18.13 o
  -9   8   9       35.18      112.40     28.35 o
  -8   8   9      413.20      452.07     54.77 o
  -7   8   9       20.16       80.41     19.93 o
  -6   8   9       13.39       83.51     15.49 o
  -5   8   9        4.25       73.86     14.92 o
  -4   8   9       65.00       94.12     21.47 o
  -3   8   9        5.59       61.89     12.74 o
  -2   8   9      293.32      274.13     24.50 o
  -1   8   9      216.77      202.59     17.97 o
   0   8   9      191.20      181.02     20.00 o
   1   8   9       21.21       22.13     15.88 o
   2   8   9      305.83      266.08     32.34 o
   3   8   9       37.54       34.19     17.39 o
   4   8   9       44.16       49.69     17.40 o
  -7   9   9       72.25       90.27     20.87 o
  -6   9   9        0.04       77.59     19.88 o
  -5   9   9        3.20       87.30     19.29 o
  -4   9   9      634.83      572.50     64.40 o
  -3   9   9       41.44       96.32     21.02 o
  -2   9   9      145.96      129.78     22.63 o
  -1   9   9        9.25       44.85     18.51 o
   0   9   9       41.51      111.18     18.66 o
   1   9   9      121.00      155.70     25.96 o
   2   9   9      173.90      126.15     21.82 o
  -3  10   9       57.28       66.43     18.12 o
  -2  10   9       18.26       40.63     19.82 o
  -1  10   9        4.22       51.45     18.40 o
 -12   0  10      375.35      321.74     60.69 o
 -10   0  10       17.12       27.38     28.60 o
  -8   0  10     2264.58     2316.20    146.95 o
  -6   0  10     1227.58     1162.92     54.69 o
  -4   0  10       11.89       19.87     12.99 o
  -2   0  10        2.08       70.98     21.30 o
   0   0  10      167.97      168.86     23.85 o
   2   0  10     3908.18     3542.82    219.86 o
   4   0  10      367.34      342.58     23.67 o
   6   0  10       67.73       85.10     29.62 o
   8   0  10      234.04      349.18     99.85 o
 -13   1  10       99.81      105.71     26.36 o
 -12   1  10      325.81      313.39     40.28 o
 -11   1  10       43.74       35.82     15.27 o
 -10   1  10      135.61      154.03     17.10 o
  -9   1  10       74.61       90.50     21.47 o
  -8   1  10     1757.01     1673.51     75.27 o
  -7   1  10     1770.51     1779.95     82.72 o
  -6   1  10        0.11       55.70     14.17 o
  -5   1  10      179.35      164.81     17.38 o
  -4   1  10     3381.21     3377.67    101.97 o
  -3   1  10      667.75      691.69     23.34 o
  -2   1  10     4431.84     4342.22    109.15 o
  -1   1  10       50.63       81.74     14.86 o
   0   1  10      105.65       88.52     10.09 o
   1   1  10      467.15      481.40     22.05 o
   2   1  10      116.99      158.49     18.42 o
   3   1  10      420.36      393.59     19.91 o
   4   1  10      794.73      790.41     53.86 o
   5   1  10        3.45       15.10     13.90 o
   6   1  10        1.19       46.46     15.87 o
   7   1  10       13.40       30.64     18.98 o
   8   1  10        2.35       22.96     28.29 o
 -12   2  10      124.98      123.75     22.73 o
 -11   2  10      161.90      205.07     26.33 o
 -10   2  10        7.06       26.65     14.16 o
  -9   2  10      440.38      505.91     34.86 o
  -8   2  10      918.99      897.87     38.27 o
  -7   2  10      106.02       75.46     13.86 o
  -6   2  10     1048.71     1069.65     35.50 o
  -5   2  10      404.28      385.66     16.07 o
  -4   2  10      465.05      438.01     20.44 o
  -3   2  10     4028.22     3943.37    123.95 o
  -2   2  10       83.48       72.81      9.65 o
  -1   2  10     2348.08     2272.54     65.28 o
   0   2  10        0.94       43.01     12.70 o
   1   2  10       60.48       56.78     13.89 o
   2   2  10      408.71      402.79     19.97 o
   3   2  10      351.42      358.73     22.18 o
   4   2  10      212.69      206.56     26.01 o
   5   2  10       28.31       44.71     14.28 o
   6   2  10       28.55       87.62     20.44 o
   7   2  10      387.58      321.69     39.22 o
 -12   3  10        1.36       11.81     22.67 o
 -11   3  10        0.64       33.72     20.80 o
 -10   3  10        2.18       30.84     16.35 o
  -9   3  10      430.40      423.72     25.77 o
  -8   3  10        7.97       35.95     16.93 o
  -7   3  10     2096.58     2182.24     96.86 o
  -6   3  10      313.92      302.95     15.80 o
  -5   3  10      304.89      368.51     20.01 o
  -4   3  10      501.85      451.23     17.66 o
  -3   3  10      232.29      251.94     21.97 o
  -2   3  10       51.09       51.81     14.96 o
  -1   3  10       40.52       73.56     10.79 o
   0   3  10       77.61       79.81     18.90 o
   1   3  10     1079.19     1045.10     46.57 o
   2   3  10       91.25       84.67     17.09 o
   3   3  10     1474.45     1498.31     65.97 o
   4   3  10        1.14       29.81     17.51 o
   5   3  10       15.04       11.46     19.75 o
   6   3  10       16.90       43.26     25.98 o
   7   3  10      117.69      169.79     20.19 o
 -12   4  10        0.41       60.11     22.81 o
 -11   4  10       82.05       82.82     17.22 o
 -10   4  10      257.55      231.63     21.24 o
  -9   4  10      724.89      721.09     58.28 o
  -8   4  10      418.33      424.81     25.70 o
  -7   4  10      172.64      168.18     19.12 o
  -6   4  10      244.16      276.96     17.47 o
  -5   4  10       45.30       63.53     12.55 o
  -4   4  10      140.56      179.67     21.08 o
  -3   4  10     2358.29     2312.50     94.94 o
  -2   4  10       25.31       40.81     16.73 o
  -1   4  10     1630.47     1615.14     70.74 o
   0   4  10      223.23      229.04     16.32 o
   1   4  10       83.54       80.75     11.76 o
   2   4  10      449.77      445.89     22.70 o
   3   4  10      121.69      150.08     20.23 o
   4   4  10      234.97      254.35     26.68 o
   5   4  10        0.45       44.91     17.61 o
   6   4  10        2.95       53.62     17.33 o
   7   4  10       86.08       83.28     32.61 o
 -11   5  10       65.37       80.69     21.35 o
 -10   5  10      243.62      240.21     27.75 o
  -9   5  10        0.48       39.78     19.51 o
  -8   5  10      861.75      884.49     70.69 o
  -7   5  10      143.70      190.60     17.54 o
  -6   5  10        2.02       42.59     15.47 o
  -5   5  10      140.58      171.29     20.11 o
  -4   5  10      932.69      852.98     40.71 o
  -3   5  10        0.18       44.59     12.04 o
  -2   5  10     1780.01     1794.61     85.61 o
  -1   5  10        6.12       29.43     11.54 o
   0   5  10      146.57      118.79     17.40 o
   1   5  10        1.03       17.69     13.46 o
   2   5  10       35.48       23.54     15.50 o
   3   5  10      140.87      200.79     24.10 o
   4   5  10      168.80      203.49     25.83 o
   5   5  10       90.50      122.89     20.81 o
   6   5  10       88.11       97.25     20.71 o
 -10   6  10        0.14       20.49     16.27 o
  -9   6  10      111.37      106.30     21.34 o
  -8   6  10      416.78      423.21     34.51 o
  -7   6  10       41.94       61.87     22.16 o
  -6   6  10      434.08      436.41     25.87 o
  -5   6  10       30.61       58.79     17.25 o
  -4   6  10       82.08      107.96     14.61 o
  -3   6  10      167.91      180.70     17.44 o
  -2   6  10      158.05      149.86     15.16 o
  -1   6  10       46.23       77.53     13.27 o
   0   6  10       41.23       48.59     13.04 o
   1   6  10      174.31      194.88     15.58 o
   2   6  10      647.04      662.77     65.69 o
   3   6  10       16.21       38.57     25.09 o
   4   6  10      266.50      252.01     31.20 o
   5   6  10        0.17       51.61     15.96 o
  -9   7  10       62.55       96.66     16.96 o
  -8   7  10      205.36      205.46     24.32 o
  -7   7  10      329.47      354.76     34.95 o
  -6   7  10      147.94      192.65     22.16 o
  -5   7  10      230.53      202.86     18.72 o
  -4   7  10      145.06      162.09     19.59 o
  -3   7  10      205.13      207.66     22.54 o
  -2   7  10      626.29      581.18     50.17 o
  -1   7  10       50.95       49.55     14.06 o
   0   7  10       38.71       76.05     18.34 o
   1   7  10       80.25       75.79     14.53 o
   2   7  10      128.25      150.93     23.46 o
   3   7  10      232.88      202.92     27.36 o
   4   7  10       43.62       60.78     16.16 o
  -8   8  10        1.41       83.80     27.24 o
  -7   8  10       41.11       94.46     23.81 o
  -6   8  10      106.28      109.30     17.85 o
  -5   8  10        4.33       47.95     18.75 o
  -4   8  10      115.41      131.23     19.42 o
  -3   8  10      444.40      406.13     41.08 o
  -2   8  10        0.10       65.95     14.82 o
  -1   8  10      239.57      234.20     28.23 o
   0   8  10       17.60       43.37     20.05 o
   1   8  10        0.11       69.91     17.85 o
   2   8  10        2.11       64.75     22.70 o
   3   8  10        2.65       29.52     30.65 o
  -6   9  10       13.61       89.23     21.94 o
  -5   9  10        6.71       48.23     17.16 o
  -4   9  10       14.35       77.97     20.22 o
  -3   9  10       42.11      108.22     17.75 o
  -2   9  10        3.72       50.06     14.39 o
  -1   9  10       11.10       65.02     14.45 o
   0   9  10       11.80       63.19     14.39 o
   1   9  10      197.08      202.92     31.42 o
 -11   0  11       43.29       52.48     21.71 o
  -9   0  11      274.22      282.65     32.50 o
  -7   0  11     2813.70     2904.99    179.06 o
  -5   0  11     1488.05     1424.18     65.88 o
  -3   0  11      343.88      342.51     20.22 o
  -1   0  11     2625.07     2535.33    112.58 o
   1   0  11       88.35       61.30     17.53 o
   3   0  11      385.69      378.46     37.24 o
   5   0  11        0.35       40.46     16.57 o
   7   0  11       56.13       83.97     35.68 o
 -12   1  11       48.46       70.11     19.15 o
 -11   1  11      389.61      369.86     36.31 o
 -10   1  11        3.35       51.32     19.27 o
  -9   1  11      263.54      264.59     17.46 o
  -8   1  11     1462.92     1385.50     56.30 o
  -7   1  11        9.80       59.34     15.14 o
  -6   1  11      502.99      472.32     22.86 o
  -5   1  11        4.43       23.72     13.91 o
  -4   1  11      334.92      332.86     16.79 o
  -3   1  11     3873.55     3746.11    116.78 o
  -2   1  11     1803.46     1868.70     58.31 o
  -1   1  11      872.90      778.34     28.01 o
   0   1  11      268.61      306.81     21.30 o
   1   1  11       35.56       56.01     12.01 o
   2   1  11      135.22      150.00     17.43 o
   3   1  11      517.31      511.16     35.21 o
   4   1  11      144.96       94.58     15.67 o
   5   1  11      163.19      154.74     21.90 o
   6   1  11        0.33       37.63     17.28 o
   7   1  11        1.74       89.42     25.03 o
 -12   2  11      574.92      527.89     53.53 o
 -11   2  11        3.94       29.64     13.84 o
 -10   2  11       10.93       45.66     15.45 o
  -9   2  11       40.08       73.34     13.47 o
  -8   2  11       11.00       51.85     15.07 o
  -7   2  11      865.50      847.28     37.19 o
  -6   2  11     1711.55     1784.74     79.87 o
  -5   2  11       78.29       99.79     15.15 o
  -4   2  11      323.57      328.74     18.61 o
  -3   2  11      273.37      293.91     18.72 o
  -2   2  11     1427.13     1397.34     59.11 o
  -1   2  11      835.72      840.01     38.72 o
   0   2  11      142.02      119.42     17.27 o
   1   2  11        8.57       15.34     11.74 o
   2   2  11      253.52      262.08     13.85 o
   3   2  11        5.41       27.82     10.98 o
   4   2  11      605.08      536.30     51.14 o
   5   2  11       12.52       40.36     17.53 o
   6   2  11        1.98       56.22     23.97 o
 -12   3  11        4.49       15.47     38.25 o
 -11   3  11       17.36       46.99     19.05 o
 -10   3  11        2.52       51.54     15.44 o
  -9   3  11       68.35       73.28     16.06 o
  -8   3  11     1486.10     1526.01     85.30 o
  -7   3  11      459.11      440.84     23.00 o
  -6   3  11     2227.63     2161.23     85.62 o
  -5   3  11      390.38      335.55     18.29 o
  -4   3  11      164.47      169.33     18.95 o
  -3   3  11       34.27       59.98     10.78 o
  -2   3  11     1434.79     1439.95     59.88 o
  -1   3  11        6.36        7.77     12.38 o
   0   3  11      278.72      273.84     16.77 o
   1   3  11       13.20       40.83     15.11 o
   2   3  11      153.23      176.36     17.29 o
   3   3  11        0.70       33.31     11.90 o
   4   3  11       11.80       31.70     19.38 o
   5   3  11        4.39      111.02     28.22 o
   6   3  11        6.90       61.93     19.66 o
 -11   4  11       15.17       71.33     17.29 o
 -10   4  11      261.40      252.47     25.35 o
  -9   4  11      253.95      255.35     24.37 o
  -8   4  11       75.60      154.49     24.88 o
  -7   4  11      592.74      556.78     32.68 o
  -6   4  11      664.83      618.88     42.54 o
  -5   4  11        0.92       22.98     12.86 o
  -4   4  11        8.82       36.45     15.91 o
  -3   4  11        0.70       39.75     12.49 o
  -2   4  11      446.17      430.78     22.25 o
  -1   4  11      615.80      558.87     28.26 o
   0   4  11        7.63       54.25     12.97 o
   1   4  11       31.28       85.96     15.11 o
   2   4  11      311.59      329.11     23.93 o
   3   4  11      440.83      443.78     30.22 o
   4   4  11      501.04      582.29     60.15 o
   5   4  11       27.80       72.61     18.00 o
   6   4  11       29.39       34.26     23.81 o
 -11   5  11      284.80      244.65     34.22 o
 -10   5  11        0.67       46.03     17.39 o
  -9   5  11        3.85       40.55     16.19 o
  -8   5  11      121.36      164.65     21.52 o
  -7   5  11      108.24      186.14     21.37 o
  -6   5  11      202.53      255.78     24.20 o
  -5   5  11      114.08      148.34     14.67 o
  -4   5  11      161.63      182.86     15.47 o
  -3   5  11      740.19      693.64     47.32 o
  -2   5  11       14.70       64.34     15.33 o
  -1   5  11      149.28      135.79     16.84 o
   0   5  11      183.70      194.06     15.54 o
   1   5  11       22.22       40.30     16.20 o
   2   5  11        1.59       26.36     15.14 o
   3   5  11      382.76      387.18     34.25 o
   4   5  11       23.34       48.60     19.30 o
   5   5  11       92.94      103.21     25.72 o
 -10   6  11       11.48       56.89     17.54 o
  -9   6  11       21.70       50.52     15.17 o
  -8   6  11        0.37       42.37     22.01 o
  -7   6  11      900.71      886.70     70.87 o
  -6   6  11       16.46       27.97     15.95 o
  -5   6  11      217.52      200.18     28.66 o
  -4   6  11       51.84       56.49     13.99 o
  -3   6  11      172.19      161.57     24.90 o
  -2   6  11       56.48       81.00     16.03 o
  -1   6  11      500.90      443.41     36.36 o
   0   6  11       81.33      129.28     18.89 o
   1   6  11        1.84       39.21     14.01 o
   2   6  11       10.92       52.15     18.35 o
   3   6  11       57.85       77.11     24.58 o
   4   6  11        0.07       64.50     25.96 o
  -9   7  11        5.51       95.54     28.95 o
  -8   7  11      287.35      291.64     25.59 o
  -7   7  11       18.66       36.47     26.89 o
  -6   7  11      146.55      135.26     22.42 o
  -5   7  11       56.74       40.50     18.88 o
  -4   7  11        0.42       49.68     16.08 o
  -3   7  11      106.12       79.44     17.84 o
  -2   7  11       73.54      126.86     25.50 o
  -1   7  11      107.46      149.45     21.93 o
   0   7  11        4.45       37.13     18.30 o
   1   7  11       74.25      130.53     21.91 o
   2   7  11      107.42       86.98     23.99 o
   3   7  11      207.82      159.90     32.48 o
  -7   8  11       20.77       78.68     34.08 o
  -6   8  11       71.75      119.19     20.25 o
  -5   8  11       63.94       95.49     21.60 o
  -4   8  11       15.88       31.37     18.15 o
  -3   8  11       38.93       52.40     28.28 o
  -2   8  11      299.72      237.32     26.93 o
  -1   8  11       48.99       87.44     29.41 o
   0   8  11       12.67       60.99     20.49 o
   1   8  11       50.89      104.24     21.23 o
 -12   0  12      237.94      252.59     50.44 o
 -10   0  12      960.65      911.15    103.18 o
  -8   0  12       97.71      108.16     22.51 o
  -6   0  12      383.15      383.22     26.30 o
  -4   0  12       41.30       21.90     19.03 o
  -2   0  12      262.21      307.32     24.06 o
   0   0  12     1713.26     1685.31    132.98 o
   2   0  12        2.47       31.08     24.00 o
   4   0  12      182.91      134.34     45.55 o
   6   0  12       51.25      144.92    105.19 o
 -12   1  12      518.78      532.62     75.29 o
 -11   1  12      216.61      215.94     25.18 o
 -10   1  12      104.96      125.17     19.48 o
  -9   1  12        0.05       50.02     16.21 o
  -8   1  12      230.94      260.09     18.21 o
  -7   1  12      180.28      194.74     20.15 o
  -6   1  12     1366.11     1412.19     58.66 o
  -5   1  12       73.21      116.84     17.83 o
  -4   1  12       13.74       46.68     19.09 o
  -3   1  12      650.52      579.89     29.01 o
  -2   1  12      390.66      348.26     18.36 o
  -1   1  12      598.93      549.80     26.98 o
   0   1  12       53.45       39.63     19.69 o
   1   1  12        4.37       41.08     21.56 o
   2   1  12      219.30      228.64     18.04 o
   3   1  12       17.41       80.35     16.32 o
   4   1  12      473.05      463.64     50.77 o
   5   1  12      111.57      112.27     20.97 o
   6   1  12       64.50      149.41     39.63 o
 -11   2  12      366.40      245.57     28.88 o
 -10   2  12       64.77      124.73     18.54 o
  -9   2  12        1.81       53.13     15.52 o
  -8   2  12       18.27       62.35     16.19 o
  -7   2  12      664.23      646.02     45.04 o
  -6   2  12       13.21       24.54     15.00 o
  -5   2  12      928.10      980.86     43.03 o
  -4   2  12        7.96       38.50     13.23 o
  -3   2  12       36.91       71.63     15.68 o
  -2   2  12      357.59      335.08     18.00 o
  -1   2  12        3.79       44.78     12.46 o
   0   2  12      121.72      167.12     17.32 o
   1   2  12      169.41      129.80     17.49 o
   2   2  12        0.82       52.07     22.76 o
   3   2  12      513.06      470.27     32.63 o
   4   2  12       29.36      112.96     20.37 o
   5   2  12      267.51      244.07     31.07 o
 -11   3  12      895.24      865.97     78.53 o
 -10   3  12        7.50       81.31     19.01 o
  -9   3  12       37.88       83.57     19.45 o
  -8   3  12       42.30       41.68     14.38 o
  -7   3  12      982.09      922.76     52.05 o
  -6   3  12       10.21       84.92     23.41 o
  -5   3  12       24.67       87.55     15.65 o
  -4   3  12      103.54      168.24     19.06 o
  -3   3  12      247.66      274.11     19.71 o
  -2   3  12        0.89       39.32     15.42 o
  -1   3  12     2275.06     2223.47    146.52 o
   0   3  12       67.19      120.11     16.25 o
   1   3  12      393.46      355.88     21.55 o
   2   3  12       57.41       22.91     14.67 o
   3   3  12       39.03       87.02     19.97 o
   4   3  12       21.57       61.56     33.79 o
   5   3  12      144.75      224.12     23.00 o
 -11   4  12      133.72      110.79     26.79 o
 -10   4  12      103.91      137.79     22.23 o
  -9   4  12        1.38       46.08     19.39 o
  -8   4  12       75.08       74.82     21.71 o
  -7   4  12      558.86      550.58     46.22 o
  -6   4  12        1.96       16.55     18.11 o
  -5   4  12     1184.78     1077.31     60.80 o
  -4   4  12        0.86       26.70     16.88 o
  -3   4  12       23.63       34.46     14.93 o
  -2   4  12      372.20      329.84     23.68 o
  -1   4  12       41.76       80.00     15.33 o
   0   4  12      543.71      487.58     29.78 o
   1   4  12       15.05       55.63     14.20 o
   2   4  12       18.41       66.14     24.06 o
   3   4  12       96.77      107.40     22.01 o
   4   4  12        3.62       50.69     27.88 o
   5   4  12       80.21      121.07     32.03 o
 -10   5  12       16.68       62.46     18.01 o
  -9   5  12       19.03       71.13     17.94 o
  -8   5  12       56.28       64.91     19.94 o
  -7   5  12        4.95       37.77     15.25 o
  -6   5  12     1401.11     1448.86     81.79 o
  -5   5  12      163.02      147.30     19.50 o
  -4   5  12      106.09      123.20     19.45 o
  -3   5  12       98.97       94.84     15.44 o
  -2   5  12      260.73      199.39     22.73 o
  -1   5  12      343.54      359.20     29.79 o
   0   5  12        1.60       51.40     13.82 o
   1   5  12       97.71       83.06     20.64 o
   2   5  12       57.67       81.19     20.77 o
   3   5  12       63.41       94.14     27.58 o
   4   5  12      231.41      215.40     28.52 o
  -9   6  12       67.33      152.58     22.69 o
  -8   6  12       38.20       96.61     20.61 o
  -7   6  12       51.96       91.67     17.41 o
  -6   6  12       38.99       69.79     21.89 o
  -5   6  12       12.25       68.24     20.27 o
  -4   6  12        1.96       46.84     15.15 o
  -3   6  12       96.92      103.18     20.51 o
  -2   6  12      591.28      529.39     47.04 o
  -1   6  12       81.13       89.58     22.10 o
   0   6  12      621.48      461.07     48.16 o
   1   6  12        0.02       48.37     17.62 o
   2   6  12       35.16       93.44     21.60 o
   3   6  12       25.38       48.70     21.07 o
  -8   7  12       11.43       50.59     49.29 o
  -7   7  12       57.30       92.13     24.52 o
  -6   7  12      247.34      254.08     29.28 o
  -5   7  12       13.39       49.61     18.22 o
  -4   7  12      109.43      135.53     27.07 o
  -3   7  12        1.08       51.02     23.88 o
  -2   7  12       32.37       63.18     18.91 o
  -1   7  12      151.08      133.60     21.43 o
   0   7  12        5.25       98.79     21.01 o
   1   7  12        3.03       46.08     21.47 o
  -5   8  12      160.78      152.23     23.77 o
  -4   8  12       28.11       71.43     19.13 o
  -3   8  12        2.84       55.70     16.32 o
  -2   8  12       32.42       64.62     20.38 o
  -1   8  12        2.98       22.46     17.20 o
 -11   0  13      541.84      559.54     72.57 o
  -9   0  13      241.11      299.70     48.41 o
  -7   0  13        7.22      104.02     22.69 o
  -5   0  13     1490.32     1497.97    143.03 o
  -3   0  13      527.61      434.40     43.73 o
  -1   0  13      685.65      634.64     64.13 o
   1   0  13      146.98      113.86     29.82 o
   3   0  13        1.56       45.87     20.10 o
 -11   1  13        1.62       43.14     24.31 o
 -10   1  13      226.91      248.52     27.24 o
  -9   1  13       56.80       57.78     23.82 o
  -8   1  13        2.18       48.43     20.55 o
  -7   1  13      664.68      608.31     55.20 o
  -6   1  13       39.74       45.18     17.54 o
  -5   1  13     1290.93     1170.90     82.76 o
  -4   1  13        4.07       61.17     13.33 o
  -3   1  13        1.70       17.63     19.42 o
  -2   1  13      418.08      368.56     29.88 o
  -1   1  13      473.41      482.35     39.96 o
   0   1  13       91.84      111.17     15.70 o
   1   1  13      293.47      296.41     26.44 o
   2   1  13        7.97       57.96     18.84 o
   3   1  13        5.48       42.61     18.38 o
   4   1  13       36.11       67.38     21.04 o
 -11   2  13       81.37       76.94     32.82 o
 -10   2  13       68.28      112.31     20.41 o
  -9   2  13      230.22      244.01     25.57 o
  -8   2  13        5.15       36.95     19.70 o
  -7   2  13       79.19      123.01     19.91 o
  -6   2  13     1591.54     1581.99     86.73 o
  -5   2  13      105.34      134.74     16.97 o
  -4   2  13      637.69      565.49     36.86 o
  -3   2  13       42.23       51.06     19.58 o
  -2   2  13       20.39       14.22     12.75 o
  -1   2  13       24.05       52.83     15.52 o
   0   2  13      560.63      508.35     46.31 o
   1   2  13        0.84        8.50     19.98 o
   2   2  13      220.13      188.45     27.52 o
   3   2  13       55.75      103.73     25.21 o
   4   2  13       43.28       67.85     26.69 o
 -10   3  13      598.25      533.01     45.58 o
  -9   3  13       95.52      128.63     21.49 o
  -8   3  13        7.54       68.67     22.07 o
  -7   3  13       76.18      102.03     21.43 o
  -6   3  13       10.40       29.95     20.98 o
  -5   3  13      119.89      137.46     18.38 o
  -4   3  13      291.30      346.37     21.18 o
  -3   3  13        8.19       52.20     19.70 o
  -2   3  13      704.76      642.64     54.65 o
  -1   3  13       80.69      131.52     24.92 o
   0   3  13      507.44      424.65     27.49 o
   1   3  13        6.37       32.20     18.89 o
   2   3  13       27.25       38.97     21.87 o
   3   3  13        1.78       45.15     17.99 o
   4   3  13      163.41      101.26     29.92 o
 -10   4  13       42.39       49.00     21.90 o
  -9   4  13       32.24       60.95     17.70 o
  -8   4  13        0.05       34.44     15.91 o
  -7   4  13       12.74       74.54     21.42 o
  -6   4  13      317.48      327.38     27.68 o
  -5   4  13       62.97      105.44     19.43 o
  -4   4  13      232.61      222.27     27.13 o
  -3   4  13        9.14       73.05     16.04 o
  -2   4  13      501.94      413.99     25.85 o
  -1   4  13      213.23      214.37     26.26 o
   0   4  13      510.51      464.07     46.14 o
   1   4  13       98.47       64.64     16.51 o
   2   4  13       34.26       81.43     24.23 o
   3   4  13        8.45       70.95     20.64 o
  -9   5  13       71.78      101.25     19.08 o
  -8   5  13      119.60      122.84     22.64 o
  -7   5  13      187.18      180.04     23.80 o
  -6   5  13        0.32       57.06     23.46 o
  -5   5  13      787.39      711.06     71.77 o
  -4   5  13       26.52       32.15     16.34 o
  -3   5  13       72.17      133.61     18.40 o
  -2   5  13       11.60       61.80     15.71 o
  -1   5  13      458.82      399.04     42.00 o
   0   5  13       16.55       63.01     21.40 o
   1   5  13      259.62      193.92     33.47 o
   2   5  13       31.96       88.07     23.15 o
  -8   6  13        0.07       87.44     19.49 o
  -7   6  13        3.10       72.51     19.19 o
  -6   6  13        4.09       85.41     16.50 o
  -5   6  13      169.12      214.04     27.55 o
  -4   6  13       32.36       45.65     17.40 o
  -3   6  13        8.26       69.78     19.55 o
  -2   6  13        3.37       89.10     16.49 o
  -1   6  13      157.49      147.62     22.69 o
   0   6  13        2.75       69.09     31.60 o
   1   6  13       59.61       69.16     19.53 o
  -6   7  13       35.67       92.11     25.45 o
  -5   7  13      171.89      195.93     25.41 o
  -4   7  13       10.48      111.90     21.55 o
  -3   7  13      104.56       78.24     20.86 o
  -2   7  13      112.81       98.36     19.02 o
  -1   7  13       60.12       96.48     21.79 o
 -10   0  14      220.83      247.21     38.10 o
  -8   0  14        2.95       50.05     26.19 o
  -6   0  14      437.60      419.04     48.56 o
  -4   0  14     1481.22     1391.24    188.72 o
  -2   0  14      304.56      257.37     35.68 o
   0   0  14       69.06      137.46     27.93 o
   2   0  14      294.38      279.63     48.80 o
 -10   1  14      374.77      359.69     30.96 o
  -9   1  14       53.26       91.26     24.65 o
  -8   1  14      165.53      100.26     27.48 o
  -7   1  14       40.48       44.81     22.80 o
  -6   1  14      103.32      122.81     18.29 o
  -5   1  14      234.71      240.83     20.88 o
  -4   1  14        2.48       44.71     16.00 o
  -3   1  14      173.89      188.25     20.54 o
  -2   1  14       45.14      119.18     19.05 o
  -1   1  14        0.25       86.57     20.08 o
   0   1  14      543.70      464.87     38.69 o
   1   1  14        6.46       41.42     21.49 o
   2   1  14       87.62      123.52     23.49 o
   3   1  14       35.06      114.91     28.01 o
 -10   2  14      120.55      119.49     20.04 o
  -9   2  14      226.35      209.90     25.33 o
  -8   2  14        0.44       66.17     16.65 o
  -7   2  14       22.40       40.19     15.60 o
  -6   2  14        9.21       79.74     16.59 o
  -5   2  14       47.34       58.56     15.42 o
  -4   2  14      208.66      252.79     29.29 o
  -3   2  14        7.69       24.17     18.49 o
  -2   2  14      158.46      158.86     20.72 o
  -1   2  14      155.82      174.64     23.74 o
   0   2  14       83.29       93.36     18.61 o
   1   2  14      471.83      409.77     48.88 o
   2   2  14       51.99      131.65     24.69 o
   3   2  14        0.50       77.71     22.00 o
  -9   3  14       64.16       94.81     21.16 o
  -8   3  14        0.12       34.68     18.40 o
  -7   3  14      181.53      200.51     24.72 o
  -6   3  14        2.22       95.66     19.82 o
  -5   3  14     1264.52     1176.52    139.04 o
  -4   3  14        3.49       45.47     17.08 o
  -3   3  14      317.58      266.51     25.52 o
  -2   3  14       73.48       68.23     20.02 o
  -1   3  14       88.02       69.25     18.06 o
   0   3  14        5.56       67.62     16.32 o
   1   3  14       59.42       82.85     26.16 o
   2   3  14       19.41       91.13     33.13 o
  -9   4  14      290.69      257.63     33.05 o
  -8   4  14        2.14       83.03     22.34 o
  -7   4  14        3.75       62.65     21.02 o
  -6   4  14      155.77      154.22     22.13 o
  -5   4  14       24.97       61.52     19.44 o
  -4   4  14      343.58      340.02     34.09 o
  -3   4  14        0.34       45.95     23.32 o
  -2   4  14       36.98       37.66     20.18 o
  -1   4  14       52.70       69.24     18.00 o
   0   4  14       48.54       86.10     22.95 o
   1   4  14      174.23      208.95     26.62 o
   2   4  14        0.08      -31.92     37.91 o
  -7   5  14        0.82       46.53     27.53 o
  -6   5  14      242.80      240.52     28.20 o
  -5   5  14       58.44       83.73     16.14 o
  -4   5  14       17.24       73.66     20.26 o
  -3   5  14       60.06      108.68     17.25 o
  -2   5  14        6.46       42.35     20.18 o
  -1   5  14       10.13       81.21     26.98 o
   0   5  14      367.39      304.86     32.88 o
  -6   6  14      240.60      218.83     89.34 o
  -5   6  14        0.37       69.96     29.49 o
  -4   6  14      319.40      265.27     36.16 o
  -3   6  14        9.39       67.84     21.65 o
  -2   6  14       39.50       45.78     17.39 o
  -9   0  15        2.48       36.78     27.36 o
  -7   0  15       21.27       82.58     38.32 o
  -5   0  15      318.10      356.02     55.08 o
  -3   0  15      163.38      123.91     29.81 o
  -1   0  15       32.65       52.54     25.68 o
   1   0  15      308.03      140.24     62.25 o
  -9   1  15      639.14      603.54     74.94 o
  -8   1  15      216.27      231.60     23.19 o
  -7   1  15       36.12       52.80     22.66 o
  -6   1  15       22.71       40.14     18.77 o
  -5   1  15       78.59      144.48     20.84 o
  -4   1  15      216.74      199.19     27.62 o
  -3   1  15      332.06      267.73     29.07 o
  -2   1  15        3.45       45.58     17.91 o
  -1   1  15        0.95       94.90     28.64 o
   0   1  15       18.22       34.54     18.29 o
   1   1  15       78.95      143.68     24.75 o
  -8   2  15      267.26      261.61     24.57 o
  -7   2  15       14.64       38.86     17.46 o
  -6   2  15        6.85       47.31     16.35 o
  -5   2  15       45.04      114.88     20.53 o
  -4   2  15      352.02      355.50     36.45 o
  -3   2  15       90.93       94.46     22.01 o
  -2   2  15      165.90      141.94     22.93 o
  -1   2  15       69.15       38.78     18.93 o
   0   2  15       51.15       67.46     18.92 o
   1   2  15       50.60       60.56     27.16 o
  -8   3  15      118.38      156.10     23.20 o
  -7   3  15      142.99      127.16     21.63 o
  -6   3  15       22.94      124.16     18.93 o
  -5   3  15       30.71       69.95     25.15 o
  -4   3  15      371.21      346.30     38.19 o
  -3   3  15       33.91       52.07     19.37 o
  -2   3  15       26.55       41.06     20.15 o
  -1   3  15       20.08      103.38     18.85 o
   0   3  15      120.20       90.09     31.56 o
  -7   4  15       34.50       94.32     21.07 o
  -6   4  15      132.48      132.35     20.97 o
  -5   4  15      104.69      114.61     23.76 o
  -4   4  15       52.60       85.12     16.71 o
  -3   4  15       20.35      106.95     19.13 o
  -2   4  15        9.48       64.61     16.56 o
  -1   4  15        3.10       62.13     22.62 o
  -4   5  15       54.75      128.86     23.73 o
  -3   5  15       16.30       69.42     42.66 o
  -6   0  16      114.58      180.86     32.04 o
  -4   0  16       61.85       15.05     29.03 o
  -2   0  16        0.45       28.75     20.09 o
  -7   1  16       27.03       57.68     24.94 o
  -6   1  16       31.29       53.65     25.05 o
  -5   1  16       24.96       82.17     23.62 o
  -4   1  16      247.32      216.28     23.62 o
  -3   1  16       12.78       41.18     21.17 o
  -2   1  16      303.73      283.48     33.84 o
  -1   1  16        2.05       36.00     17.49 o
  -6   2  16        1.76      102.20     18.81 o
  -5   2  16       69.53       71.68     18.34 o
  -4   2  16        0.28       38.81     19.04 o
  -3   2  16      300.46      263.83     33.04 o
  -2   2  16        0.05       77.62     21.84 o
  -4   3  16       20.70       84.15     48.40 o
 
